# Supplementary material for: The Arabidopsis MIK2 receptor elicits immunity by sensing a conserved signature from phytocytokines and microbes
Source: Nat Commun. 2021 Sep 17;12:5494. doi: 10.1038/s41467-021-25580-w (PMC8448819; doi:10.1038/s41467-021-25580-w)
Supplement: Supplementary file 4 — Supplementary Dataset 1 [file 41467_2021_25580_MOESM4_ESM.xlsx]

## Sheet: Sheet1
Supplementary Data 1: RNA-Seq analysis of genes encoding secreted peptides induced by PIP1 in WT and RLK7ECD-MIK2TK plants
			Means of FPKM value in two biological repeats
			WT			RLK7ECD-MIK2TK
No.	Gene ID	Gene Name	0 h	1h	6h	0 h	1 h	6 h
1	AT1G06135		0.0001	0.218765	0.0764153	0.512013	1.83878	2.45605
2	AT1G07135		13.9173	43.948	20.1968	34.9492	214.688	111.496
3	AT1G13609		3.27128	1.29624	7.50538	6.61798	3.27148	25.7492
4	AT1G19610		1.81785	8.1051	21.9798	18.9925	22.307	60.604
5	AT1G22885	SCOOP13	14.3493	36.2013	28.9342	18.5178	35.684	33.5241
6	AT1G22890	SCOOP14	7.97643	24.3526	16.4493	18.033	54.3385	45.33
7	AT1G24145		1.6752	12.2008	4.06878	3.57584	50.1805	14.5137
8	AT1G25275		206.699	418.246	577.02	274.496	542.754	627.364
9	AT1G35230		4.00378	16.373	6.77483	15.5721	61.2187	49.0037
10	AT1G36640	SCOOP20	1.17399	9.11802	2.63822	13.3349	27.6734	19.5382
11	AT1G36622	SCOOP21	10.4683	41.5482	11.5884	39.4411	209.186	104.147
12	AT1G51915		0.252285	1.19114	0.464891	0.942166	5.91846	4.81261
13	AT1G51920		0.728586	20.6998	5.47013	3.72022	25.0616	16.4868
14	AT1G56320		5.38032	8.63364	19.5262	9.19157	10.3647	24.4056
15	AT1G65481	SCOOP17	11.5838	4.25319	5.6016	15.8852	20.6446	33.2378
16	AT1G65486	STMP4	56.7345	55.7914	27.1738	34.4332	110.347	108.387
17	AT1G65490	STMP5	19.0099	46.4	13.5846	15.1552	70.3584	26.798
18	AT1G65845		202.183	233.403	124.171	262.402	534.927	682.733
19	AT1G75830		3.63075	2.46538	13.7129	6.11727	11.4817	22.7661
20	AT2G05530		0.205336	0.700288	1.06442	1.20915	1.80133	7.10404
21	AT2G22470		106.6	169.296	131.396	106.66	282.697	211.264
22	AT2G22510		16.4946	22.9222	80.6585	27.2924	26.5486	77.9831
23	AT2G22860		6.87647	33.6124	3.73083	8.44834	28.2069	9.74923
24	AT2G26010		23.9225	26.9401	48.0978	56.7975	42.9781	143.114
25	AT2G31345		0.0001	0.316132	0.055264	1.64011	5.94297	2.85478
26	AT2G33130		0.134996	0.56482	0.992463	1.37863	1.49427	3.86631
27	AT2G38530		183.025	218.553	265.063	201.296	239.427	444.369
28	AT3G02240		4.29791	9.00883	13.0407	14.4945	38.9945	78.5867
29	AT3G04640		5.5885	15.6939	5.1902	12.9948	30.2918	9.9942
30	AT3G13432		2.62626	6.61485	2.15971	5.18509	11.414	14.368
31	AT3G21351		24.6672	19.8657	28.9263	35.9444	52.4869	91.2506
32	AT4G28085		2.60564	58.2927	4.91779	14.2362	92.9291	58.4044
33	AT5G05300		0.819658	6.96317	1.52085	3.13556	39.0547	8.75804
34	AT5G08760	SCOOP15/STMP8	56.8611	50.3387	43.6175	55.9301	72.6613	114.213
35	AT5G09520		8.40847	12.6935	48.5313	14.618	12.5889	60.9252
36	AT5G44420		26.9762	28.246	43.9839	59.2896	50.3207	162.385
37	AT5G44430		11.0662	12.1244	15.3399	26.6547	17.7539	80.6406
38	AT5G44565	SCOOP1	0.7624	0.832481	2.06541	2.44083	4.14669	7.03036
39	AT5G44568	SCOOP4	39.8968	76.446	36.5257	60.4643	158.915	177.289
40	AT5G44572	SCOOP6	53.978	52.3307	46.144	66.6155	75.6698	134.042
41	AT5G44582	SCOOP11	2.41118	6.51303	3.66187	6.15844	12.1442	9.75651
42	AT5G44585	SCOOP12	27.9182	93.9595	49.9495	66.591	152.775	204.627
43	AT5G48175		1.19647	7.28139	2.27169	2.74617	9.21783	3.63652
44	AT5G60630		2.26948	3.53523	4.24603	2.79117	5.64783	19.1108
45	AT5G64310		93.6576	119.022	95.2958	102.935	209.686	107.228
46	AT5G65870		13.5979	37.3946	37.136	21.0262	43.1565	43.1578
47	AT5G44570	SCOOP5	0.72	1.19	0.53	0.71	1.62	1.07
48	AT5G44575	SCOOP8	81.82	89.54	79.45	74.02	80.68	130.19
49	AT5G44578	SCOOP9	9.44	9.48	6.83	6.4	6.97	11.71
50	AT5G44580	SCOOP10	166.01	201.55	93.26	150.84	215.38	179
51	AT1G65510	STMP7	11.61	16.62	11.41	14.68	23.07	84.09
