# Supplementary material for: The Arabidopsis MIK2 receptor elicits immunity by sensing a conserved signature from phytocytokines and microbes
Source: Nat Commun. 2021 Sep 17;12:5494. doi: 10.1038/s41467-021-25580-w (PMC8448819; doi:10.1038/s41467-021-25580-w)
Supplement: Supplementary file 5 — Supplementary Dataset 2 [file 41467_2021_25580_MOESM5_ESM.xlsx]

## Sheet: WT-PIP1 vs WT-Ctrl
PIP1-regulated genes in WT Col-0 plants. Ten-day-old WT Col-0 seedlings grown on ½MS plates were treated without (Ctrl) or with 1 μM PIP1 for 1 h.
Gene_ID	Gene Description	WT_PIP1			WT_Ctrl			WT_PIP1 vs WT_Ctrl fold_change (fc)	log2(fc)	p_val	q_val
		repeat 1	repeat 2	repeat 3	repeat 1	repeat 2	repeat 3
AT3G60120	beta glucosidase 27 ;; beta glucosidase 27 (BGLU27); FUNCTIONS IN: cation binding, hydrolase activity, hydrolyzing O-glycosyl compounds, catalytic activity; INVOLVED IN: carbohydrate metabolic process; LOCATED IN: cellular_component unknown; EXPRESSED IN: stem, hypocotyl, sepal, stamen; EXPRESSED DURING: 4 anthesis; CONTAINS InterPro DOMAIN/s: Glycoside hydrolase, family 1 (InterPro:IPR001360), G…	1.82635	6.02391	5.69219	0.0001	0.0001	0.0001	45141.5	15.4622	9.07025e-39	9.45979e-36
AT1G56242	other RNA ;;	0.237527	2.24726	1.65754	0.0001	0.0001	0.0001	13807.8	13.7532	3.40309e-16	4.06239e-14
AT1G69920	glutathione S-transferase TAU 12 ;; glutathione S-transferase TAU 12 (GSTU12); CONTAINS InterPro DOMAIN/s: Thioredoxin fold (InterPro:IPR012335), Glutathione S-transferase, C-terminal-like (InterPro:IPR010987), Glutathione S-transferase/chloride channel, C-terminal (InterPro:IPR017933), Thioredoxin-like fold (InterPro:IPR012336), Glutathione S-transferase, N-terminal (InterPro:IPR004045); BEST Ar…	90.4826	130.93	124.134	0.133682	0.508465	0.087111	473.833	8.88823	1.40164e-67	6.94371e-64
AT4G31950	cytochrome P450, family 82, subfamily C, polypeptide 3 ;; "cytochrome P450, family 82, subfamily C, polypeptide 3" (CYP82C3); FUNCTIONS IN: electron carrier activity, monooxygenase activity, iron ion binding, oxygen binding, heme binding; INVOLVED IN: oxidation reduction; LOCATED IN: endomembrane system; CONTAINS InterPro DOMAIN/s: Cytochrome P450 (InterPro:IPR001128), Cytochrome P450, E-class, g…	2.69817	4.95699	4.53999	0.0001	0.0001	0.025874	467.713	8.86948	1.46103e-39	1.60843e-36
AT5G24110	WRKY DNA-binding protein 30 ;; WRKY DNA-binding protein 30 (WRKY30); FUNCTIONS IN: sequence-specific DNA binding transcription factor activity; INVOLVED IN: regulation of transcription, DNA-dependent, regulation of transcription; EXPRESSED IN: stem, stamen; EXPRESSED DURING: 4 anthesis; CONTAINS InterPro DOMAIN/s: DNA-binding WRKY (InterPro:IPR003657); BEST Arabidopsis thaliana protein match is: …	105.407	103.997	120.952	0.239559	0.413778	0.403987	312.445	8.28746	2.10734e-147	4.1759e-143
AT1G26380	FAD-binding Berberine family protein ;; FAD-binding Berberine family protein; FUNCTIONS IN: electron carrier activity, oxidoreductase activity, FAD binding, catalytic activity; LOCATED IN: endomembrane system; EXPRESSED IN: 9 plant structures; EXPRESSED DURING: LP.06 six leaves visible, LP.04 four leaves visible, 4 anthesis, LP.08 eight leaves visible; CONTAINS InterPro DOMAIN/s: FAD-binding, typ…	68.1902	78.3235	68.8867	0.46252	0.436284	0.199596	196.104	7.61547	9.53024e-118	9.44256e-114
AT5G56960	basic helix-loop-helix (bHLH) DNA-binding family protein ;; basic helix-loop-helix (bHLH) DNA-binding family protein; FUNCTIONS IN: DNA binding, sequence-specific DNA binding transcription factor activity; INVOLVED IN: response to chitin, regulation of transcription; LOCATED IN: nucleus; CONTAINS InterPro DOMAIN/s: Helix-loop-helix DNA-binding domain (InterPro:IPR001092), Helix-loop-helix DNA-bin…	4.59105	6.21093	7.05877	0.029612	0.098726	0.0001	139.061	7.11958	5.31631e-34	3.80382e-31
AT1G05675	UDP-Glycosyltransferase superfamily protein ;; UDP-Glycosyltransferase superfamily protein; FUNCTIONS IN: transferase activity, transferring hexosyl groups; INVOLVED IN: metabolic process; CONTAINS InterPro DOMAIN/s: UDP-glucuronosyl/UDP-glucosyltransferase (InterPro:IPR002213); BEST Arabidopsis thaliana protein match is: Uridine diphosphate glycosyltransferase 74E2 (TAIR:AT1G05680.1).	87.3776	94.9528	78.1926	0.98565	0.665109	0.421729	125.705	6.9739	2.15996e-104	1.42673e-100
AT1G79680	WALL ASSOCIATED KINASE (WAK)-LIKE 10 ;; WALL ASSOCIATED KINASE (WAK)-LIKE 10 (WAKL10); FUNCTIONS IN: kinase activity; INVOLVED IN: protein amino acid phosphorylation; LOCATED IN: endomembrane system, integral to membrane; EXPRESSED IN: 10 plant structures; EXPRESSED DURING: 8 growth stages; CONTAINS InterPro DOMAIN/s: Wall-associated kinase (InterPro:IPR013695), EGF-like calcium-binding, conserve…	6.07447	9.30952	7.7618	0.123708	0.162732	0.0001	80.7768	6.33587	2.50208e-20	5.16471e-18
AT1G67980	caffeoyl-CoA 3-O-methyltransferase ;; caffeoyl-CoA 3-O-methyltransferase (CCOAMT); CONTAINS InterPro DOMAIN/s: O-methyltransferase, family 3 (InterPro:IPR002935); BEST Arabidopsis thaliana protein match is: S-adenosyl-L-methionine-dependent methyltransferases superfamily protein (TAIR:AT1G67990.1); Has 30201 Blast hits to 17322 proteins in 780 species: Archae - 12; Bacteria - 1396; Metazoa - 1733…	15.6771	24.9303	22.0356	0.123716	0.532547	0.201469	73.0333	6.19048	1.41825e-40	1.65318e-37
AT2G43000	NAC domain containing protein 42 ;; NAC domain containing protein 42 (NAC042); FUNCTIONS IN: sequence-specific DNA binding transcription factor activity; INVOLVED IN: multicellular organismal development, regulation of transcription; LOCATED IN: cellular_component unknown; EXPRESSED IN: 9 plant structures; EXPRESSED DURING: 6 growth stages; CONTAINS InterPro DOMAIN/s: No apical meristem (NAM) pro…	16.3668	24.4827	19.1912	0.329254	0.201625	0.322397	70.3649	6.13678	6.70964e-64	2.21597e-60
AT3G12910	NAC (No Apical Meristem) domain transcriptional regulator superfamily protein ;; NAC (No Apical Meristem) domain transcriptional regulator superfamily protein; CONTAINS InterPro DOMAIN/s: No apical meristem (NAM) protein (InterPro:IPR003441); BEST Arabidopsis thaliana protein match is: NAC domain containing protein 42 (TAIR:AT2G43000.1); Has 2920 Blast hits to 2915 proteins in 75 species: Archae …	0.678206	3.50977	1.75317	0.0001	0.0001	0.085161	69.6003	6.12102	4.12191e-12	2.79725e-10
AT1G21120	O-methyltransferase family protein ;; O-methyltransferase family protein; FUNCTIONS IN: methyltransferase activity, O-methyltransferase activity, protein dimerization activity; LOCATED IN: cytosol; EXPRESSED IN: 9 plant structures; EXPRESSED DURING: LP.04 four leaves visible, LP.10 ten leaves visible, LP.08 eight leaves visible; CONTAINS InterPro DOMAIN/s: Winged helix-turn-helix transcription re…	301.756	425.214	418.195	3.22268	11.311	2.16112	68.594	6.10001	1.21257e-26	5.22352e-24
AT1G53080	Legume lectin family protein ;; Legume lectin family protein; FUNCTIONS IN: carbohydrate binding, binding; INVOLVED IN: biological_process unknown; LOCATED IN: plant-type cell wall; EXPRESSED IN: stem; CONTAINS InterPro DOMAIN/s: Legume lectin, beta chain (InterPro:IPR001220), Concanavalin A-like lectin/glucanase, subgroup (InterPro:IPR013320), Concanavalin A-like lectin/glucanase (InterPro:IPR00…	19.1973	16.9078	15.5303	0.480881	0.133228	0.159266	66.7664	6.06105	7.10259e-46	1.17287e-42
AT2G26380	Leucine-rich repeat (LRR) family protein ;; Leucine-rich repeat (LRR) family protein; INVOLVED IN: signal transduction, defense response; LOCATED IN: endomembrane system; EXPRESSED IN: hypocotyl, root; CONTAINS InterPro DOMAIN/s: Leucine-rich repeat-containing N-terminal domain, type 2 (InterPro:IPR013210), Leucine-rich repeat (InterPro:IPR001611); BEST Arabidopsis thaliana protein match is: Leuc…	2.52679	4.95444	10.9988	0.0001	0.096241	0.182982	66.1601	6.04789	9.35132e-14	7.95304e-12
AT1G56250	phloem protein 2-B14 ;; phloem protein 2-B14 (PP2-B14); FUNCTIONS IN: carbohydrate binding; LOCATED IN: endomembrane system; CONTAINS InterPro DOMAIN/s: F-box domain, cyclin-like (InterPro:IPR001810); BEST Arabidopsis thaliana protein match is: phloem protein 2-B13 (TAIR:AT1G56240.1); Has 533 Blast hits to 518 proteins in 36 species: Archae - 0; Bacteria - 0; Metazoa - 0; Fungi - 0; Plants - 533;…	4.96784	20.7801	15.4868	0.0001	0.480206	0.175977	62.8308	5.9734	4.63948e-11	2.58247e-09
AT3G23230	Integrase-type DNA-binding superfamily protein ;; Integrase-type DNA-binding superfamily protein; CONTAINS InterPro DOMAIN/s: DNA-binding, integrase-type (InterPro:IPR016177), Pathogenesis-related transcriptional factor/ERF, DNA-binding (InterPro:IPR001471); BEST Arabidopsis thaliana protein match is: Integrase-type DNA-binding superfamily protein (TAIR:AT5G43410.1); Has 5843 Blast hits to 5635 p…	24.6439	45.3873	40.7567	0.706494	0.623274	0.453756	62.1174	5.95693	1.66121e-51	3.29185e-48
AT5G22530		7.94672	13.2423	10.245	0.116281	0.321811	0.120545	56.2691	5.81427	6.57048e-30	3.51893e-27
AT2G41280	late embryogenesis abundant protein (M10) / LEA protein M10 ;; M10; FUNCTIONS IN: molecular_function unknown; INVOLVED IN: N-terminal protein myristoylation, seed dormancy; LOCATED IN: extracellular region; BEST Arabidopsis thaliana protein match is: glycine-rich protein / late embryogenesis abundant protein (M17) (TAIR:AT2G41260.1); Has 28 Blast hits to 18 proteins in 3 species: Archae - 0; Bact…	3.84378	2.36777	3.75994	0.0001	0.0001	0.195496	50.954	5.67112	5.81514e-15	5.81984e-13
AT1G56240	phloem protein 2-B13 ;; phloem protein 2-B13 (PP2-B13); FUNCTIONS IN: carbohydrate binding; LOCATED IN: endomembrane system; CONTAINS InterPro DOMAIN/s: F-box domain, cyclin-like (InterPro:IPR001810), F-box domain, Skp2-like (InterPro:IPR022364); BEST Arabidopsis thaliana protein match is: phloem protein 2-B14 (TAIR:AT1G56250.1); Has 533 Blast hits to 519 proteins in 34 species: Archae - 0; Bacte…	7.3927	32.5605	20.6941	0.14531	0.848795	0.210434	50.349	5.65389	1.18523e-16	1.48649e-14
AT4G37710	VQ motif-containing protein ;; VQ motif-containing protein; FUNCTIONS IN: molecular_function unknown; INVOLVED IN: biological_process unknown; LOCATED IN: chloroplast; EXPRESSED IN: pollen tube; CONTAINS InterPro DOMAIN/s: VQ (InterPro:IPR008889); BEST Arabidopsis thaliana protein match is: VQ motif-containing protein (TAIR:AT2G22880.1); Has 28 Blast hits to 28 proteins in 9 species: Archae - 0; …	0.548267	2.03139	6.19771	0.0001	0.0001	0.198156	44.2506	5.46762	5.52527e-07	1.65641e-05
AT1G64160	Disease resistance-responsive (dirigent-like protein) family protein ;; Disease resistance-responsive (dirigent-like protein) family protein; FUNCTIONS IN: molecular_function unknown; INVOLVED IN: lignan biosynthetic process, defense response; LOCATED IN: endomembrane system; EXPRESSED IN: petal, hypocotyl, root; EXPRESSED DURING: petal differentiation and expansion stage; CONTAINS InterPro DOMAI…	51.429	126.033	75.2272	0.64978	4.66655	0.538364	43.1602	5.43163	1.2961e-13	1.06571e-11
AT4G11480	cysteine-rich RLK (RECEPTOR-like protein kinase) 32 ;; cysteine-rich RLK (RECEPTOR-like protein kinase) 32 (CRK32); FUNCTIONS IN: kinase activity; INVOLVED IN: protein amino acid phosphorylation; LOCATED IN: endomembrane system; CONTAINS InterPro DOMAIN/s: Protein kinase, ATP binding site (InterPro:IPR017441), Protein kinase, catalytic domain (InterPro:IPR000719), Protein of unknown function DUF2…	1.02302	3.85706	2.17092	0.021048	0.157129	0.0001	39.5508	5.30564	1.23139e-08	4.78454e-07
AT1G23840		4.69464	7.56554	6.66477	0.122731	0.109384	0.2893	36.2954	5.18171	1.98151e-26	8.3544e-24
AT5G44990	Glutathione S-transferase family protein ;; Glutathione S-transferase family protein; FUNCTIONS IN: molecular_function unknown; INVOLVED IN: biological_process unknown; LOCATED IN: cellular_component unknown; EXPRESSED IN: stem; CONTAINS InterPro DOMAIN/s: Glutathione S-transferase, predicted (InterPro:IPR016639), Glutathione S-transferase, C-terminal-like (InterPro:IPR010987), Glutathione S-tran…	0.365452	1.19229	1.00533	0.0001	0.0754336	0.0001	33.888	5.0827	5.27279e-10	2.47596e-08
AT5G57220	cytochrome P450, family 81, subfamily F, polypeptide 2 ;; "cytochrome P450, family 81, subfamily F, polypeptide 2" (CYP81F2); FUNCTIONS IN: electron carrier activity, monooxygenase activity, iron ion binding, oxygen binding, heme binding; INVOLVED IN: in 7 processes; LOCATED IN: endomembrane system; EXPRESSED IN: 8 plant structures; EXPRESSED DURING: 6 growth stages; CONTAINS InterPro DOMAIN/s: C…	121.375	197.624	157.795	6.53976	5.46248	3.50351	30.7495	4.94249	2.38991e-56	6.76549e-53
AT4G15236	ABC-2 and Plant PDR ABC-type transporter family protein ;; ABC-2 and Plant PDR ABC-type transporter family protein; FUNCTIONS IN: nucleoside-triphosphatase activity, ATPase activity, nucleotide binding, ATP binding; LOCATED IN: membrane; CONTAINS InterPro DOMAIN/s: ATPase, AAA+ type, core (InterPro:IPR003593), ABC transporter-like (InterPro:IPR003439), Plant PDR ABC transporter associated (InterP…	6.9401	6.47819	6.51442	0.409824	0.119235	0.122898	30.5737	4.93422	3.2796e-33	2.24098e-30
AT1G51920		26.657	15.9999	19.4425	0.307262	0.922418	0.956077	28.411	4.82838	8.28907e-22	1.93243e-19
AT5G52670	Copper transport protein family ;; Copper transport protein family; BEST Arabidopsis thaliana protein match is: Copper transport protein family (TAIR:AT5G52720.1); Has 1807 Blast hits to 1807 proteins in 277 species: Archae - 0; Bacteria - 0; Metazoa - 736; Fungi - 347; Plants - 385; Viruses - 0; Other Eukaryotes - 339 (source: NCBI BLink).	27.0883	65.8198	45.8318	2.02386	2.12958	0.764767	28.2094	4.81811	4.31499e-28	2.08551e-25
AT5G37490	ARM repeat superfamily protein ;; ARM repeat superfamily protein; FUNCTIONS IN: ubiquitin-protein ligase activity, binding; INVOLVED IN: response to chitin; LOCATED IN: ubiquitin ligase complex; EXPRESSED IN: 14 plant structures; EXPRESSED DURING: 7 growth stages; CONTAINS InterPro DOMAIN/s: U box domain (InterPro:IPR003613), Armadillo-like helical (InterPro:IPR011989), Armadillo-type fold (Inter…	0.522215	2.04554	1.47323	0.074348	0.070822	0.0001	27.817	4.7979	1.03339e-10	5.38885e-09
AT5G65600	Concanavalin A-like lectin protein kinase family protein ;; Concanavalin A-like lectin protein kinase family protein; FUNCTIONS IN: kinase activity; INVOLVED IN: protein amino acid phosphorylation; LOCATED IN: endomembrane system; EXPRESSED IN: stem; CONTAINS InterPro DOMAIN/s: Legume lectin, beta chain (InterPro:IPR001220), Protein kinase, ATP binding site (InterPro:IPR017441), Serine/threonine-…	6.64615	10.3649	10.0819	0.460128	0.409008	0.148708	26.618	4.73433	2.14284e-31	1.28674e-28
AT4G10530	Subtilase family protein ;; Subtilase family protein; FUNCTIONS IN: identical protein binding, serine-type endopeptidase activity; INVOLVED IN: proteolysis, negative regulation of catalytic activity; LOCATED IN: endomembrane system; CONTAINS InterPro DOMAIN/s: Protease-associated PA (InterPro:IPR003137), Proteinase inhibitor, propeptide (InterPro:IPR009020), Peptidase S8/S53, subtilisin/kexin/sed…	1.55975	5.0066	5.3636	0.310797	0.061638	0.096226	25.4554	4.6699	4.50098e-14	3.99961e-12
AT5G57190	phosphatidylserine decarboxylase 2 ;; phosphatidylserine decarboxylase 2 (PSD2); FUNCTIONS IN: phosphatidylserine decarboxylase activity; INVOLVED IN: N-terminal protein myristoylation, phospholipid biosynthetic process; LOCATED IN: plant-type vacuole membrane; EXPRESSED IN: 13 plant structures; EXPRESSED DURING: 8 growth stages; CONTAINS InterPro DOMAIN/s: EF-Hand 1, calcium-binding site (InterP…	10.7706	17.7672	15.8949	0.549506	0.649223	0.649922	24.0353	4.58708	4.36482e-55	9.61037e-52
AT4G19720	Glycosyl hydrolase family protein with chitinase insertion domain ;; Glycosyl hydrolase family protein with chitinase insertion domain; FUNCTIONS IN: cation binding, chitinase activity, hydrolase activity, hydrolyzing O-glycosyl compounds, catalytic activity; INVOLVED IN: carbohydrate metabolic process; LOCATED IN: cellular_component unknown; EXPRESSED IN: root; CONTAINS InterPro DOMAIN/s: Glycos…	40.2254	51.9933	48.2356	2.6483	1.61554	1.69846	23.5571	4.55809	2.1048e-65	8.34176e-62
AT3G19615		2.9493	5.19592	2.27582	0.094717	0.353541	0.0001	23.2427	4.5387	2.29582e-10	1.16774e-08
AT3G14225	GDSL-motif lipase 4 ;; GDSL-motif lipase 4 (GLIP4); FUNCTIONS IN: lipase activity, carboxylesterase activity; INVOLVED IN: lipid metabolic process; LOCATED IN: endomembrane system; EXPRESSED IN: 13 plant structures; EXPRESSED DURING: 7 growth stages; CONTAINS InterPro DOMAIN/s: Lipase, GDSL, active site (InterPro:IPR008265), Lipase, GDSL (InterPro:IPR001087), Esterase, SGNH hydrolase-type (InterP…	5.56936	9.07284	14.168	0.361894	0.408651	0.476781	23.0976	4.52967	1.02641e-25	3.83762e-23
AT3G21520	DUF679 domain membrane protein 1 ;; DUF679 domain membrane protein 1 (DMP1); CONTAINS InterPro DOMAIN/s: Protein of unknown function DUF679 (InterPro:IPR007770); BEST Arabidopsis thaliana protein match is: DUF679 domain membrane protein 2 (TAIR:AT3G21550.1); Has 263 Blast hits to 255 proteins in 17 species: Archae - 0; Bacteria - 0; Metazoa - 0; Fungi - 0; Plants - 263; Viruses - 0; Other Eukaryo…	1.26791	5.38075	2.06168	0.0001	0.284972	0.097298	22.7799	4.50969	7.8658e-08	2.71548e-06
AT4G28420	Tyrosine transaminase family protein ;; Tyrosine transaminase family protein; FUNCTIONS IN: 1-aminocyclopropane-1-carboxylate synthase activity, transferase activity, transferring nitrogenous groups, pyridoxal phosphate binding, transaminase activity, catalytic activity; INVOLVED IN: cellular amino acid and derivative metabolic process, biosynthetic process; LOCATED IN: cellular_component unknown…	1.64811	2.56288	1.44007	0.154042	0.0695238	0.0246938	22.7627	4.5086	8.99587e-16	9.92631e-14
AT4G23280	cysteine-rich RLK (RECEPTOR-like protein kinase) 20 ;; cysteine-rich RLK (RECEPTOR-like protein kinase) 20 (CRK20); FUNCTIONS IN: kinase activity; INVOLVED IN: defense response to bacterium, defense response, programmed cell death, response to salicylic acid stimulus; LOCATED IN: chloroplast; EXPRESSED IN: 18 plant structures; EXPRESSED DURING: 11 growth stages; CONTAINS InterPro DOMAIN/s: Protei…	3.70146	2.68917	4.17098	0.304863	0.059724	0.102026	22.6346	4.50046	1.80314e-17	2.57057e-15
AT4G28085		27.0079	75.6073	72.263	2.50501	3.00659	2.30533	22.3717	4.48361	4.35214e-31	2.53653e-28
AT1G14550	Peroxidase superfamily protein ;; Peroxidase superfamily protein; FUNCTIONS IN: peroxidase activity, heme binding; INVOLVED IN: oxidation reduction, response to oxidative stress; LOCATED IN: endomembrane system; EXPRESSED IN: root; CONTAINS InterPro DOMAIN/s: Haem peroxidase (InterPro:IPR010255), Plant peroxidase (InterPro:IPR000823), Peroxidases heam-ligand binding site (InterPro:IPR019793), Hae…	0.474559	8.01537	6.21151	0.245312	0.311787	0.152539	20.7168	4.37273	3.27636e-08	1.20406e-06
AT4G15975	RING/U-box superfamily protein ;; RING/U-box superfamily protein; FUNCTIONS IN: zinc ion binding; INVOLVED IN: response to chitin; LOCATED IN: endomembrane system; CONTAINS InterPro DOMAIN/s: Zinc finger, RING-type (InterPro:IPR001841), Zinc finger, C3HC4 RING-type (InterPro:IPR018957); BEST Arabidopsis thaliana protein match is: TOXICOS EN LEVADURA 2 (TAIR:AT3G16720.1); Has 30201 Blast hits to 1…	29.8117	41.9167	35.5446	1.38434	2.78511	1.34446	19.455	4.28207	3.89692e-38	3.86107e-35
AT2G23270		0.182434	1.82369	1.61164	0.0001	0.187441	0.0001	19.2803	4.26905	3.19961e-05	0.000637222
AT3G57460	catalytics;metal ion binding ;; catalytics;metal ion binding; FUNCTIONS IN: catalytic activity, metal ion binding; LOCATED IN: cellular_component unknown; EXPRESSED IN: 14 plant structures; EXPRESSED DURING: 12 growth stages; CONTAINS InterPro DOMAIN/s: Metalloenzyme, LuxS/M16 peptidase-like, metal-binding (InterPro:IPR011249); BEST Arabidopsis thaliana protein match is: Insulinase (Peptidase fam…	4.04179	3.37144	4.76665	0.293491	0.014561	0.32842	19.1366	4.25826	1.37465e-11	8.64766e-10
AT5G64905	elicitor peptide 3 precursor ;; elicitor peptide 3 precursor (PROPEP3); Has 30201 Blast hits to 17322 proteins in 780 species: Archae - 12; Bacteria - 1396; Metazoa - 17338; Fungi - 3422; Plants - 5037; Viruses - 0; Other Eukaryotes - 2996 (source: NCBI BLink).	12.9965	23.084	33.4373	0.803675	1.59859	1.39752	18.2952	4.19339	5.11377e-21	1.10146e-18
AT4G18195	purine permease 8 ;; purine permease 8 (PUP8); CONTAINS InterPro DOMAIN/s: Protein of unknown function DUF250 (InterPro:IPR004853); BEST Arabidopsis thaliana protein match is: purine permease 7 (TAIR:AT4G18197.1); Has 35333 Blast hits to 34131 proteins in 2444 species: Archae - 798; Bacteria - 22429; Metazoa - 974; Fungi - 991; Plants - 531; Viruses - 0; Other Eukaryotes - 9610 (source: NCBI BLin…	5.12913	8.84735	6.75795	0.258305	0.415464	0.462773	18.2434	4.1893	1.36102e-25	4.99443e-23
AT4G11470	cysteine-rich RLK (RECEPTOR-like protein kinase) 31 ;; cysteine-rich RLK (RECEPTOR-like protein kinase) 31 (CRK31); FUNCTIONS IN: protein serine/threonine kinase activity, protein kinase activity, ATP binding; INVOLVED IN: protein amino acid phosphorylation; LOCATED IN: endomembrane system; EXPRESSED IN: cotyledon; CONTAINS InterPro DOMAIN/s: Protein kinase, ATP binding site (InterPro:IPR017441),…	0.442741	1.16807	1.47915	0.08293	0.051747	0.040602	17.6288	4.13986	2.577e-12	1.81084e-10
AT1G53990	GDSL-motif lipase 3 ;; GDSL-motif lipase 3 (GLIP3); FUNCTIONS IN: lipase activity, carboxylesterase activity; INVOLVED IN: glycerol biosynthetic process, lipid metabolic process; LOCATED IN: endomembrane system; EXPRESSED IN: root; CONTAINS InterPro DOMAIN/s: Lipase, GDSL, active site (InterPro:IPR008265), Lipase, GDSL (InterPro:IPR001087), Esterase, SGNH hydrolase-type (InterPro:IPR013830); BEST…	10.4291	20.5793	14.4171	0.819221	1.34643	0.427562	17.5171	4.13069	7.00011e-22	1.67126e-19
AT1G26410	FAD-binding Berberine family protein ;; FAD-binding Berberine family protein; FUNCTIONS IN: electron carrier activity, oxidoreductase activity, FAD binding, catalytic activity; LOCATED IN: cellular_component unknown; CONTAINS InterPro DOMAIN/s: FAD-binding, type 2 (InterPro:IPR016166), Berberine/berberine-like (InterPro:IPR012951), FAD linked oxidase, N-terminal (InterPro:IPR006094); BEST Arabido…	3.35949	2.48629	1.93573	0.281474	0.11195	0.057538	17.2554	4.10897	2.19044e-14	2.04744e-12
AT3G54150	S-adenosyl-L-methionine-dependent methyltransferases superfamily protein ;; S-adenosyl-L-methionine-dependent methyltransferases superfamily protein; FUNCTIONS IN: methyltransferase activity; INVOLVED IN: metabolic process; LOCATED IN: cellular_component unknown; EXPRESSED IN: 17 plant structures; EXPRESSED DURING: 9 growth stages; CONTAINS InterPro DOMAIN/s: Methyltransferase type 11 (InterPro:I…	29.6712	49.841	49.1488	2.45825	2.924	2.15164	17.0776	4.09404	6.20635e-47	1.11804e-43
AT1G47890	receptor like protein 7 ;; receptor like protein 7 (RLP7); FUNCTIONS IN: kinase activity; INVOLVED IN: signal transduction, defense response; LOCATED IN: endomembrane system; EXPRESSED IN: stem, stamen; EXPRESSED DURING: 4 anthesis; CONTAINS InterPro DOMAIN/s: Leucine-rich repeat-containing N-terminal domain, type 2 (InterPro:IPR013210), Leucine-rich repeat (InterPro:IPR001611); BEST Arabidopsis …	0.606117	0.442615	0.975841	0.081249	0.012915	0.02655	16.7717	4.06795	2.08396e-11	1.27064e-09
AT1G72060	serine-type endopeptidase inhibitors ;; serine-type endopeptidase inhibitors; FUNCTIONS IN: serine-type endopeptidase inhibitor activity; INVOLVED IN: response to oxidative stress; LOCATED IN: endomembrane system; EXPRESSED IN: 21 plant structures; EXPRESSED DURING: 12 growth stages; CONTAINS InterPro DOMAIN/s: Proteinase inhibitor I20, Pin2 (InterPro:IPR003465); Has 28 Blast hits to 28 proteins …	64.2972	78.4755	78.5212	4.90878	5.08313	3.56863	16.3189	4.02848	6.36276e-56	1.57606e-52
AT1G21110	O-methyltransferase family protein ;; O-methyltransferase family protein; FUNCTIONS IN: methyltransferase activity, O-methyltransferase activity, protein dimerization activity; LOCATED IN: cytosol; CONTAINS InterPro DOMAIN/s: Winged helix-turn-helix transcription repressor DNA-binding (InterPro:IPR011991), Plant methyltransferase dimerisation (InterPro:IPR012967), O-methyltransferase, family 2 (I…	242.167	432.301	426.042	12.6712	41.9619	13.3611	16.1854	4.01662	4.87111e-18	7.48263e-16
AT1G59865		2.49475	3.7101	4.44428	0.458274	0.0001	0.215507	15.8027	3.9821	4.36198e-08	1.57158e-06
AT4G37370	cytochrome P450, family 81, subfamily D, polypeptide 8 ;; "cytochrome P450, family 81, subfamily D, polypeptide 8" (CYP81D8); FUNCTIONS IN: electron carrier activity, monooxygenase activity, iron ion binding, oxygen binding, heme binding; INVOLVED IN: response to karrikin; LOCATED IN: endoplasmic reticulum, plasma membrane; EXPRESSED IN: 20 plant structures; EXPRESSED DURING: 13 growth stages; CO…	30.7468	50.9523	33.8216	3.84945	1.8779	1.59667	15.7729	3.97937	3.62686e-32	2.24593e-29
AT1G61550	S-locus lectin protein kinase family protein ;; S-locus lectin protein kinase family protein; FUNCTIONS IN: in 6 functions; INVOLVED IN: protein amino acid phosphorylation, recognition of pollen; LOCATED IN: endomembrane system; EXPRESSED IN: sperm cell, root; CONTAINS InterPro DOMAIN/s: Curculin-like (mannose-binding) lectin (InterPro:IPR001480), PAN-2 domain (InterPro:IPR013227), Apple-like (In…	0.59351	1.44353	0.90064	0.041144	0.118623	0.027245	15.7085	3.97347	2.29978e-11	1.39112e-09
AT1G32960	Subtilase family protein ;; SBT3.3; FUNCTIONS IN: identical protein binding, serine-type endopeptidase activity; INVOLVED IN: proteolysis, negative regulation of catalytic activity; LOCATED IN: apoplast, plant-type cell wall; EXPRESSED IN: 7 plant structures; EXPRESSED DURING: 4 anthesis; CONTAINS InterPro DOMAIN/s: Protease-associated PA (InterPro:IPR003137), Proteinase inhibitor, propeptide (In…	1.51364	2.73604	2.6522	0.056361	0.106349	0.277569	15.6762	3.9705	1.21787e-12	9.03871e-11
AT3G48450	RPM1-interacting protein 4 (RIN4) family protein ;; RPM1-interacting protein 4 (RIN4) family protein; CONTAINS InterPro DOMAIN/s: RPM1-interacting protein 4, defence response (InterPro:IPR008700); BEST Arabidopsis thaliana protein match is: RPM1-interacting protein 4 (RIN4) family protein (TAIR:AT5G63270.1); Has 297 Blast hits to 296 proteins in 36 species: Archae - 0; Bacteria - 0; Metazoa - 0; …	26.4901	58.6158	67.8139	4.45165	3.06588	2.24169	15.6692	3.96986	5.33759e-26	2.07392e-23
AT1G51913		26.5241	22.3939	34.293	3.33883	0.798169	1.17661	15.6599	3.96901	9.23049e-17	1.18774e-14
AT4G03480	Ankyrin repeat family protein ;; Ankyrin repeat family protein; INVOLVED IN: biological_process unknown; EXPRESSED IN: cultured cell; CONTAINS InterPro DOMAIN/s: Ankyrin repeat-containing domain (InterPro:IPR020683), Ankyrin repeat (InterPro:IPR002110); BEST Arabidopsis thaliana protein match is: Ankyrin repeat family protein (TAIR:AT4G03440.1); Has 20363 Blast hits to 10320 proteins in 485 speci…	0.393418	0.857841	0.969722	0.062263	0.050255	0.031251	15.4483	3.94937	5.06541e-12	3.41416e-10
AT3G28580	P-loop containing nucleoside triphosphate hydrolases superfamily protein ;; P-loop containing nucleoside triphosphate hydrolases superfamily protein; FUNCTIONS IN: nucleoside-triphosphatase activity, ATPase activity, nucleotide binding, ATP binding; INVOLVED IN: response to abscisic acid stimulus; LOCATED IN: endoplasmic reticulum; EXPRESSED IN: 10 plant structures; EXPRESSED DURING: LP.04 four l…	15.3185	26.357	25.9112	1.05556	1.79258	1.61526	15.1424	3.92052	5.98594e-36	4.94239e-33
AT1G67000	Protein kinase superfamily protein ;; Protein kinase superfamily protein; FUNCTIONS IN: protein serine/threonine kinase activity, protein kinase activity, kinase activity, ATP binding; INVOLVED IN: protein amino acid phosphorylation; LOCATED IN: endomembrane system; EXPRESSED IN: stem; CONTAINS InterPro DOMAIN/s: Protein kinase, ATP binding site (InterPro:IPR017441), Protein kinase, catalytic dom…	1.30686	2.61047	2.91779	0.043978	0.241005	0.172096	14.9539	3.90245	1.07946e-11	6.87798e-10
AT1G66700	S-adenosyl-L-methionine-dependent methyltransferases superfamily protein ;; PXMT1; CONTAINS InterPro DOMAIN/s: SAM dependent carboxyl methyltransferase (InterPro:IPR005299); BEST Arabidopsis thaliana protein match is: S-adenosyl-L-methionine-dependent methyltransferases superfamily protein (TAIR:AT1G66690.1); Has 857 Blast hits to 852 proteins in 114 species: Archae - 0; Bacteria - 51; Metazoa - …	6.76404	10.1629	9.88889	0.46421	0.256664	1.13552	14.4451	3.85251	4.5051e-16	5.31387e-14
AT4G14450		8.11472	7.90963	10.9737	0.567329	0.911965	0.416636	14.24	3.83188	1.19993e-17	1.72303e-15
AT2G24600	Ankyrin repeat family protein ;; Ankyrin repeat family protein; CONTAINS InterPro DOMAIN/s: Ankyrin repeat-containing domain (InterPro:IPR020683), Ankyrin repeat (InterPro:IPR002110); BEST Arabidopsis thaliana protein match is: Ankyrin repeat family protein (TAIR:AT1G10340.1); Has 23294 Blast hits to 11989 proteins in 581 species: Archae - 40; Bacteria - 1638; Metazoa - 13006; Fungi - 1656; Plant…	94.3318	123.339	117.844	8.05256	9.72239	5.94111	14.1472	3.82244	2.32322e-45	3.5413e-42
AT5G52720	Copper transport protein family ;; Copper transport protein family; BEST Arabidopsis thaliana protein match is: Copper transport protein family (TAIR:AT5G52670.1); Has 113 Blast hits to 106 proteins in 12 species: Archae - 0; Bacteria - 0; Metazoa - 0; Fungi - 0; Plants - 113; Viruses - 0; Other Eukaryotes - 0 (source: NCBI BLink).	3.52806	12.421	9.53694	0.069842	1.16285	0.593659	13.9546	3.80267	3.65719e-07	1.13413e-05
AT2G02010	glutamate decarboxylase 4 ;; glutamate decarboxylase 4 (GAD4); FUNCTIONS IN: calmodulin binding; INVOLVED IN: carboxylic acid metabolic process, glutamate metabolic process, glutamate decarboxylation to succinate; LOCATED IN: cytosol, nucleus; CONTAINS InterPro DOMAIN/s: Pyridoxal phosphate-dependent transferase, major domain (InterPro:IPR015424), Pyridoxal phosphate-dependent decarboxylase (Inte…	10.5272	32.7799	26.4155	2.69999	0.756276	1.54506	13.9408	3.80125	1.19802e-16	1.49308e-14
AT1G16420	metacaspase 8 ;; metacaspase 8 (MC8); CONTAINS InterPro DOMAIN/s: Peptidase C14, caspase catalytic (InterPro:IPR011600); BEST Arabidopsis thaliana protein match is: metacaspase 7 (TAIR:AT1G79310.1); Has 1067 Blast hits to 1064 proteins in 261 species: Archae - 3; Bacteria - 286; Metazoa - 0; Fungi - 258; Plants - 304; Viruses - 0; Other Eukaryotes - 216 (source: NCBI BLink).	10.6093	10.2335	13.4911	1.33776	0.39852	0.727031	13.9381	3.80096	1.9474e-22	4.82371e-20
AT2G29720	FAD/NAD(P)-binding oxidoreductase family protein ;; CTF2B; FUNCTIONS IN: monooxygenase activity; INVOLVED IN: oxidation reduction; LOCATED IN: mitochondrion; EXPRESSED IN: pollen tube; CONTAINS InterPro DOMAIN/s: Monooxygenase, FAD-binding (InterPro:IPR002938); BEST Arabidopsis thaliana protein match is: FAD/NAD(P)-binding oxidoreductase family protein (TAIR:AT2G35660.1); Has 10342 Blast hits to …	69.4769	84.2666	60.2238	6.78196	5.21713	3.56634	13.7463	3.78097	1.25707e-44	1.66068e-41
AT1G53980	Ubiquitin-like superfamily protein ;; Ubiquitin-like superfamily protein; BEST Arabidopsis thaliana protein match is: Ubiquitin-like superfamily protein (TAIR:AT1G53950.1); Has 4877 Blast hits to 1479 proteins in 398 species: Archae - 0; Bacteria - 0; Metazoa - 2141; Fungi - 549; Plants - 1364; Viruses - 11; Other Eukaryotes - 812 (source: NCBI BLink).	9.29869	16.4773	15.844	0.774477	2.05584	0.274529	13.4048	3.74468	4.81721e-10	2.28368e-08
AT5G22520		2.87012	7.95899	6.395	0.616499	0.258245	0.435281	13.1479	3.71676	1.27522e-12	9.36228e-11
AT1G12200	Flavin-binding monooxygenase family protein ;; Flavin-binding monooxygenase family protein; FUNCTIONS IN: NADP or NADPH binding, monooxygenase activity, FAD binding, flavin-containing monooxygenase activity; INVOLVED IN: oxidation reduction; LOCATED IN: cellular_component unknown; EXPRESSED IN: 22 plant structures; EXPRESSED DURING: 13 growth stages; CONTAINS InterPro DOMAIN/s: Flavin-containing …	57.6555	117.828	72.3192	7.23483	7.08854	4.63515	13.0708	3.70827	1.64057e-32	1.04869e-29
AT4G11000	Ankyrin repeat family protein ;; Ankyrin repeat family protein; CONTAINS InterPro DOMAIN/s: Ankyrin repeat-containing domain (InterPro:IPR020683), Ankyrin repeat (InterPro:IPR002110); BEST Arabidopsis thaliana protein match is: Ankyrin repeat family protein (TAIR:AT1G14480.2); Has 1807 Blast hits to 1807 proteins in 277 species: Archae - 0; Bacteria - 0; Metazoa - 736; Fungi - 347; Plants - 385; …	11.4323	9.04207	9.21483	1.05782	0.770063	0.49078	12.8044	3.67857	2.9008e-26	1.14965e-23
AT1G49000		34.2631	23.4432	44.7027	4.87035	1.74507	1.40688	12.7655	3.67418	3.99212e-18	6.32863e-16
AT1G71520	Integrase-type DNA-binding superfamily protein ;; Integrase-type DNA-binding superfamily protein; CONTAINS InterPro DOMAIN/s: DNA-binding, integrase-type (InterPro:IPR016177), Pathogenesis-related transcriptional factor/ERF, DNA-binding (InterPro:IPR001471); BEST Arabidopsis thaliana protein match is: Integrase-type DNA-binding superfamily protein (TAIR:AT1G22810.1); Has 4894 Blast hits to 4892 p…	10.9695	20.1522	18.7228	2.18825	0.271605	1.4603	12.715	3.66846	2.61951e-11	1.5495e-09
AT1G17147	VQ motif-containing protein ;; VQ motif-containing protein; FUNCTIONS IN: molecular_function unknown; INVOLVED IN: biological_process unknown; LOCATED IN: cellular_component unknown; CONTAINS InterPro DOMAIN/s: VQ (InterPro:IPR008889); BEST Arabidopsis thaliana protein match is: VQ motif-containing protein (TAIR:AT1G78410.1); Has 30201 Blast hits to 17322 proteins in 780 species: Archae - 12; Bac…	24.301	57.7641	43.8613	2.67294	4.55456	2.71406	12.6667	3.66296	2.33286e-23	6.79822e-21
AT2G30750	cytochrome P450, family 71, subfamily A, polypeptide 12 ;; cytochrome P450, family 71, subfamily A, polypeptide 12 (CYP71A12); FUNCTIONS IN: electron carrier activity, monooxygenase activity, iron ion binding, oxygen binding, heme binding; INVOLVED IN: response to bacterium; LOCATED IN: endomembrane system; EXPRESSED IN: stem, stamen; EXPRESSED DURING: 4 anthesis; CONTAINS InterPro DOMAIN/s: Cyto…	10.781	10.7725	10.4504	1.11858	0.818793	0.703417	12.1191	3.59921	4.87757e-37	4.39336e-34
AT3G28600	P-loop containing nucleoside triphosphate hydrolases superfamily protein ;; P-loop containing nucleoside triphosphate hydrolases superfamily protein; FUNCTIONS IN: nucleoside-triphosphatase activity, ATPase activity, nucleotide binding, ATP binding; INVOLVED IN: N-terminal protein myristoylation; LOCATED IN: endomembrane system; EXPRESSED IN: flower; EXPRESSED DURING: petal differentiation and ex…	0.258439	0.664031	0.957833	0.039916	0.063372	0.052113	12.0997	3.5969	5.94288e-09	2.40335e-07
AT1G14540	Peroxidase superfamily protein ;; Peroxidase superfamily protein; FUNCTIONS IN: peroxidase activity, heme binding; INVOLVED IN: response to oxidative stress, oxidation reduction; LOCATED IN: endomembrane system; EXPRESSED IN: leaf apex, sepal, root, stamen; EXPRESSED DURING: 4 anthesis; CONTAINS InterPro DOMAIN/s: Haem peroxidase (InterPro:IPR010255), Plant peroxidase (InterPro:IPR000823), Peroxi…	4.38955	21.5534	17.4984	1.10317	1.84632	0.688815	11.94	3.57773	2.00951e-11	1.23283e-09
AT4G35190	Putative lysine decarboxylase family protein ;; Putative lysine decarboxylase family protein; CONTAINS InterPro DOMAIN/s: Conserved hypothetical protein CHP00730 (InterPro:IPR005269); BEST Arabidopsis thaliana protein match is: lysine decarboxylase family protein (TAIR:AT2G37210.1); Has 30201 Blast hits to 17322 proteins in 780 species: Archae - 12; Bacteria - 1396; Metazoa - 17338; Fungi - 3422;…	3.76781	3.7423	1.25134	0.2098	0.301999	0.224823	11.8941	3.57217	1.59314e-11	9.9276e-10
AT1G14040	EXS (ERD1/XPR1/SYG1) family protein ;; EXS (ERD1/XPR1/SYG1) family protein; LOCATED IN: integral to membrane; EXPRESSED IN: 21 plant structures; EXPRESSED DURING: 12 growth stages; CONTAINS InterPro DOMAIN/s: SPX, N-terminal (InterPro:IPR004331), EXS, C-terminal (InterPro:IPR004342); BEST Arabidopsis thaliana protein match is: EXS (ERD1/XPR1/SYG1) family protein (TAIR:AT2G03240.1); Has 1168 Blast…	58.0223	119.201	94.9752	6.63113	12.1912	4.19009	11.8283	3.56417	2.49617e-19	4.53799e-17
AT4G17785	myb domain protein 39 ;; myb domain protein 39 (MYB39); FUNCTIONS IN: DNA binding, sequence-specific DNA binding transcription factor activity; INVOLVED IN: regulation of transcription, DNA-dependent, regulation of transcription; CONTAINS InterPro DOMAIN/s: SANT, DNA-binding (InterPro:IPR001005), Homeodomain-like (InterPro:IPR009057), Myb, DNA-binding (InterPro:IPR014778), Homeodomain-related (In…	0.769507	2.7331	2.96538	0.15042	0.24247	0.174761	11.3943	3.51024	4.27506e-10	2.06621e-08
AT3G09405	Pectinacetylesterase family protein ;; Pectinacetylesterase family protein; FUNCTIONS IN: molecular_function unknown; INVOLVED IN: biological_process unknown; LOCATED IN: cellular_component unknown; CONTAINS InterPro DOMAIN/s: Pectinacetylesterase (InterPro:IPR004963); BEST Arabidopsis thaliana protein match is: Pectinacetylesterase family protein (TAIR:AT3G09410.1); Has 559 Blast hits to 551 pro…	9.52519	18.325	12.1112	0.990686	1.40457	1.18926	11.1483	3.47876	9.14266e-29	4.64541e-26
AT5G66640	DA1-related protein 3 ;; DA1-related protein 3 (DAR3); CONTAINS InterPro DOMAIN/s: Protein of unknown function DUF3633 (InterPro:IPR022087); BEST Arabidopsis thaliana protein match is: DA1-related protein 6 (TAIR:AT5G66620.1); Has 235 Blast hits to 233 proteins in 45 species: Archae - 0; Bacteria - 8; Metazoa - 9; Fungi - 11; Plants - 164; Viruses - 0; Other Eukaryotes - 43 (source: NCBI BLink).;…	2.89208	8.72385	6.42946	0.570898	0.525736	0.524227	11.1332	3.4768	4.4569e-17	6.04917e-15
AT5G28610		36.3937	59.7101	52.6318	3.64709	7.50133	2.44383	10.9427	3.4519	1.77603e-18	2.90859e-16
AT1G02360	Chitinase family protein ;; Chitinase family protein; FUNCTIONS IN: chitinase activity; INVOLVED IN: carbohydrate metabolic process, cell wall macromolecule catabolic process; LOCATED IN: endomembrane system; EXPRESSED IN: stem, cotyledon, leaf whorl, root; CONTAINS InterPro DOMAIN/s: Glycoside hydrolase, family 19 (InterPro:IPR016283), Glycoside hydrolase, family 19, catalytic (InterPro:IPR00072…	90.7186	139.094	162.894	12.4319	15.8446	7.82385	10.8782	3.44337	3.90511e-27	1.79962e-24
AT1G14642		6.4974	12.1018	11.8567	0.993015	0.95123	0.921045	10.6293	3.40997	3.37911e-11	1.92969e-09
AT5G28646	TPX2 (targeting protein for Xklp2) protein family ;; WAVE-DAMPENED 2 (WVD2); FUNCTIONS IN: molecular_function unknown; INVOLVED IN: trichome branching, multidimensional cell growth, microtubule bundle formation, establishment or maintenance of cell polarity, microtubule cytoskeleton organization; LOCATED IN: cortical microtubule; CONTAINS InterPro DOMAIN/s: Xklp2 targeting protein (InterPro:IPR00…	1.59643	4.59399	3.47278	0.262773	0.408053	0.23846	10.6272	3.40969	6.44863e-12	4.25954e-10
AT4G22710	cytochrome P450, family 706, subfamily A, polypeptide 2 ;; "cytochrome P450, family 706, subfamily A, polypeptide 2" (CYP706A2); FUNCTIONS IN: electron carrier activity, monooxygenase activity, iron ion binding, oxygen binding, heme binding; INVOLVED IN: oxidation reduction, N-terminal protein myristoylation; LOCATED IN: plasma membrane; EXPRESSED IN: flower, cultured cell, leaf; CONTAINS InterPr…	134.518	270.93	224.452	14.6956	27.2584	18.4104	10.435	3.38335	3.95469e-24	1.26397e-21
AT5G11210	glutamate receptor 2.5 ;; glutamate receptor 2.5 (GLR2.5); FUNCTIONS IN: intracellular ligand-gated ion channel activity; INVOLVED IN: cellular calcium ion homeostasis, response to light stimulus; LOCATED IN: integral to membrane, membrane; EXPRESSED IN: stem, stamen; EXPRESSED DURING: 4 anthesis; CONTAINS InterPro DOMAIN/s: Extracellular solute-binding protein, family 3 (InterPro:IPR001638), Ion…	0.588698	1.82785	2.87355	0.114626	0.202464	0.190914	10.4135	3.38038	3.71271e-09	1.56202e-07
AT1G55450	S-adenosyl-L-methionine-dependent methyltransferases superfamily protein ;; S-adenosyl-L-methionine-dependent methyltransferases superfamily protein; FUNCTIONS IN: methyltransferase activity; INVOLVED IN: response to salt stress; EXPRESSED IN: 20 plant structures; EXPRESSED DURING: 13 growth stages; CONTAINS InterPro DOMAIN/s: Methyltransferase type 11 (InterPro:IPR013216); BEST Arabidopsis thali…	460.923	584.584	605.015	56.2008	68.9743	34.2185	10.355	3.37226	5.51705e-30	3.12359e-27
AT5G64890	elicitor peptide 2 precursor ;; elicitor peptide 2 precursor (PROPEP2); BEST Arabidopsis thaliana protein match is: precursor of peptide 1 (TAIR:AT5G64900.1); Has 30201 Blast hits to 17322 proteins in 780 species: Archae - 12; Bacteria - 1396; Metazoa - 17338; Fungi - 3422; Plants - 5037; Viruses - 0; Other Eukaryotes - 2996 (source: NCBI BLink).	4.63224	9.76794	8.35114	0.532278	1.1842	0.485674	10.3314	3.36896	1.87973e-11	1.15679e-09
AT3G44860	farnesoic acid carboxyl-O-methyltransferase ;; farnesoic acid carboxyl-O-methyltransferase (FAMT); FUNCTIONS IN: S-adenosylmethionine-dependent methyltransferase activity, farnesoic acid O-methyltransferase activity; INVOLVED IN: biological_process unknown; LOCATED IN: cellular_component unknown; EXPRESSED IN: leaf; EXPRESSED DURING: seedling growth; CONTAINS InterPro DOMAIN/s: SAM dependent carb…	10.8712	26.9597	28.8252	3.00569	1.15993	2.28816	10.3282	3.36852	4.44024e-17	6.04917e-15
AT2G02930	glutathione S-transferase F3 ;; glutathione S-transferase F3 (GSTF3); FUNCTIONS IN: glutathione transferase activity; INVOLVED IN: toxin catabolic process; LOCATED IN: plasma membrane, cytoplasm; EXPRESSED IN: phloem, leaf; CONTAINS InterPro DOMAIN/s: Thioredoxin fold (InterPro:IPR012335), Glutathione S-transferase, C-terminal (InterPro:IPR004046), Glutathione S-transferase, C-terminal-like (Inte…	3.01074	8.23714	3.47273	0.220748	0.999312	0.216305	10.2485	3.35734	2.59727e-07	8.24801e-06
AT1G80840	WRKY DNA-binding protein 40 ;; WRKY DNA-binding protein 40 (WRKY40); CONTAINS InterPro DOMAIN/s: DNA-binding WRKY (InterPro:IPR003657); BEST Arabidopsis thaliana protein match is: WRKY DNA-binding protein 18 (TAIR:AT4G31800.2); Has 3306 Blast hits to 2859 proteins in 187 species: Archae - 0; Bacteria - 0; Metazoa - 0; Fungi - 0; Plants - 3292; Viruses - 0; Other Eukaryotes - 14 (source: NCBI BLin…	64.5098	81.096	66.0652	8.98118	6.34672	5.7685	10.0335	3.32676	1.0813e-44	1.53051e-41
AT3G11840	plant U-box 24 ;; plant U-box 24 (PUB24); FUNCTIONS IN: ubiquitin-protein ligase activity, binding; INVOLVED IN: respiratory burst involved in defense response, protein autoubiquitination, response to chitin, defense response; LOCATED IN: ubiquitin ligase complex; EXPRESSED IN: 21 plant structures; EXPRESSED DURING: 10 growth stages; CONTAINS InterPro DOMAIN/s: U box domain (InterPro:IPR003613), …	7.33775	18.1178	15.4742	1.49599	1.59465	1.04206	9.90388	3.30799	1.46513e-20	3.08863e-18
AT5G48540	receptor-like protein kinase-related family protein ;; receptor-like protein kinase-related family protein; FUNCTIONS IN: molecular_function unknown; INVOLVED IN: response to karrikin; LOCATED IN: endomembrane system; EXPRESSED IN: 21 plant structures; EXPRESSED DURING: 13 growth stages; CONTAINS InterPro DOMAIN/s: Protein of unknown function DUF26 (InterPro:IPR002902); BEST Arabidopsis thaliana …	220.253	203.088	297.335	29.7871	18.6606	24.3332	9.90198	3.30772	1.20691e-36	1.03984e-33
AT1G80820	cinnamoyl coa reductase ;; cinnamoyl coa reductase (CCR2); CONTAINS InterPro DOMAIN/s: NAD-dependent epimerase/dehydratase (InterPro:IPR001509), NAD(P)-binding domain (InterPro:IPR016040); BEST Arabidopsis thaliana protein match is: cinnamoyl coa reductase 1 (TAIR:AT1G15950.1); Has 10779 Blast hits to 10766 proteins in 1817 species: Archae - 140; Bacteria - 4512; Metazoa - 410; Fungi - 946; Plant…	13.42	46.9794	50.0234	1.92297	5.07632	4.33154	9.74535	3.28471	3.04246e-12	2.10067e-10
AT1G69150	Cysteine/Histidine-rich C1 domain family protein ;; Cysteine/Histidine-rich C1 domain family protein; CONTAINS InterPro DOMAIN/s: DC1 (InterPro:IPR004146), C1-like (InterPro:IPR011424); BEST Arabidopsis thaliana protein match is: Cysteine/Histidine-rich C1 domain family protein (TAIR:AT3G43890.1); Has 1775 Blast hits to 646 proteins in 23 species: Archae - 0; Bacteria - 0; Metazoa - 2; Fungi - 0;…	2.32083	4.05672	3.82423	0.37299	0.292988	0.392197	9.64091	3.26917	3.88656e-15	4.03226e-13
AT1G43000	PLATZ transcription factor family protein ;; PLATZ transcription factor family protein; CONTAINS InterPro DOMAIN/s: Protein of unknown function DUF597 (InterPro:IPR006734); BEST Arabidopsis thaliana protein match is: PLATZ transcription factor family protein (TAIR:AT1G21000.1); Has 398 Blast hits to 398 proteins in 26 species: Archae - 0; Bacteria - 0; Metazoa - 0; Fungi - 0; Plants - 398; Viruse…	2.37999	1.73371	1.34655	0.282702	0.160831	0.124799	9.60749	3.26416	3.42129e-10	1.69916e-08
AT1G01560	MAP kinase 11 ;; MAP kinase 11 (MPK11); FUNCTIONS IN: MAP kinase activity, kinase activity; INVOLVED IN: signal transduction, response to abscisic acid stimulus; LOCATED IN: cellular_component unknown; EXPRESSED IN: 22 plant structures; EXPRESSED DURING: 13 growth stages; CONTAINS InterPro DOMAIN/s: Protein kinase, ATP binding site (InterPro:IPR017441), Serine/threonine-protein kinase domain (Int…	3.51496	4.62486	3.75192	0.482291	0.358045	0.420661	9.43043	3.23732	5.74788e-19	1.00796e-16
AT5G28630	glycine-rich protein ;; glycine-rich protein; BEST Arabidopsis thaliana protein match is: unknown protein (TAIR:AT5G28610.1); Has 3156 Blast hits to 2062 proteins in 232 species: Archae - 6; Bacteria - 50; Metazoa - 1681; Fungi - 287; Plants - 258; Viruses - 160; Other Eukaryotes - 714 (source: NCBI BLink).	92.5581	159.825	155.786	10.7837	22.0447	10.7898	9.35779	3.22617	1.76408e-21	3.92775e-19
AT5G38540	Mannose-binding lectin superfamily protein ;; Mannose-binding lectin superfamily protein; FUNCTIONS IN: molecular_function unknown; INVOLVED IN: biological_process unknown; LOCATED IN: endomembrane system; CONTAINS InterPro DOMAIN/s: Mannose-binding lectin (InterPro:IPR001229); BEST Arabidopsis thaliana protein match is: Mannose-binding lectin superfamily protein (TAIR:AT5G38550.1); Has 1807 Blas…	4.53435	10.4393	7.63134	0.878814	0.869636	0.683839	9.29372	3.21626	1.00775e-17	1.50148e-15
AT4G14368	Regulator of chromosome condensation (RCC1) family protein ;; Regulator of chromosome condensation (RCC1) family protein; FUNCTIONS IN: zinc ion binding; CONTAINS InterPro DOMAIN/s: Regulator of chromosome condensation/beta-lactamase-inhibitor protein II (InterPro:IPR009091), Zinc finger, FYVE-type (InterPro:IPR000306), Zinc finger, FYVE-related (InterPro:IPR017455), Regulator of chromosome conde…	0.186322	0.39758	0.898128	0.030363	0.073575	0.055793	9.27829	3.21386	3.44388e-07	1.07302e-05
AT1G67270	Zinc-finger domain of monoamine-oxidase A repressor R1 protein ;; Zinc-finger domain of monoamine-oxidase A repressor R1 protein; CONTAINS InterPro DOMAIN/s: DDT domain superfamily (InterPro:IPR018501), DDT domain, subgroup (InterPro:IPR018500), Cell division cycle-associated protein (InterPro:IPR018866); BEST Arabidopsis thaliana protein match is: Zinc-finger domain of monoamine-oxidase A repres…	0.173952	1.06663	0.654877	0.081942	0.122422	0.0001	9.27039	3.21263	9.06305e-05	0.00161215
AT4G22640	Bifunctional inhibitor/lipid-transfer protein/seed storage 2S albumin superfamily protein ;; Bifunctional inhibitor/lipid-transfer protein/seed storage 2S albumin superfamily protein; CONTAINS InterPro DOMAIN/s: Bifunctional inhibitor/plant lipid transfer protein/seed storage (InterPro:IPR016140); BEST Arabidopsis thaliana protein match is: Bifunctional inhibitor/lipid-transfer protein/seed stora…	7.45873	11.9691	17.7927	1.76301	1.37019	0.918615	9.18613	3.19946	8.20356e-13	6.27652e-11
AT5G38310		1.61994	1.98177	2.12868	0.361928	0.043095	0.221494	9.14643	3.19321	1.48449e-08	5.70091e-07
AT5G42830	HXXXD-type acyl-transferase family protein ;; HXXXD-type acyl-transferase family protein; FUNCTIONS IN: transferase activity, transferring acyl groups other than amino-acyl groups, transferase activity; INVOLVED IN: biological_process unknown; LOCATED IN: cellular_component unknown; EXPRESSED IN: 17 plant structures; EXPRESSED DURING: 12 growth stages; CONTAINS InterPro DOMAIN/s: Transferase (Int…	16.616	30.9263	26.5881	2.96516	3.23778	1.94767	9.09508	3.18509	8.86678e-27	3.90454e-24
AT1G14640	SWAP (Suppressor-of-White-APricot)/surp domain-containing protein ;; SWAP (Suppressor-of-White-APricot)/surp domain-containing protein; FUNCTIONS IN: RNA binding; INVOLVED IN: RNA processing; EXPRESSED IN: male gametophyte, flower, seed, pollen tube; EXPRESSED DURING: L mature pollen stage, M germinated pollen stage, 4 anthesis, E expanded cotyledon stage; CONTAINS InterPro DOMAIN/s: SWAP/Surp (I…	8.43169	14.5305	9.59673	1.51031	1.2003	0.87167	9.08888	3.1841	2.07517e-26	8.56701e-24
AT4G28703	RmlC-like cupins superfamily protein ;; RmlC-like cupins superfamily protein; CONTAINS InterPro DOMAIN/s: Cupin, RmlC-type (InterPro:IPR011051), Protein of unknown function DUF861, cupin-3 (InterPro:IPR008579), RmlC-like jelly roll fold (InterPro:IPR014710); BEST Arabidopsis thaliana protein match is: RmlC-like cupins superfamily protein (TAIR:AT3G04300.1); Has 30201 Blast hits to 17322 proteins …	4.125	14.8601	10.3765	0.716308	1.19447	1.32539	9.07295	3.18157	8.18122e-10	3.71833e-08
AT3G02840	ARM repeat superfamily protein ;; ARM repeat superfamily protein; FUNCTIONS IN: binding; INVOLVED IN: response to other organism, response to ozone; EXPRESSED IN: 16 plant structures; EXPRESSED DURING: 8 growth stages; CONTAINS InterPro DOMAIN/s: Armadillo-like helical (InterPro:IPR011989), Armadillo-type fold (InterPro:IPR016024); BEST Arabidopsis thaliana protein match is: ARM repeat superfamil…	1.1614	5.28539	3.16247	0.73856	0.228517	0.094455	9.05225	3.17828	3.08214e-06	8.12176e-05
AT2G03290	emp24/gp25L/p24 family/GOLD family protein ;; emp24/gp25L/p24 family/GOLD family protein; FUNCTIONS IN: protein transmembrane transporter activity; INVOLVED IN: intracellular protein transport, transport; LOCATED IN: endomembrane system, integral to membrane, membrane; CONTAINS InterPro DOMAIN/s: GOLD (InterPro:IPR009038), emp24/gp25L/p24 (InterPro:IPR000348); BEST Arabidopsis thaliana protein ma…	1.89939	1.72031	1.58407	0.407002	0.121371	0.049904	8.99877	3.16973	9.71135e-08	3.29629e-06
AT5G36925		62.6766	41.4778	104.798	11.2928	6.0499	6.30269	8.83692	3.14354	3.52039e-18	5.71803e-16
AT2G47190	myb domain protein 2 ;; myb domain protein 2 (MYB2); FUNCTIONS IN: calmodulin binding, DNA binding, transcription activator activity, sequence-specific DNA binding transcription factor activity; INVOLVED IN: in 6 processes; LOCATED IN: nucleus; EXPRESSED IN: 6 plant structures; EXPRESSED DURING: 4 anthesis; CONTAINS InterPro DOMAIN/s: SANT, DNA-binding (InterPro:IPR001005), Homeodomain-like (Inte…	0.901441	1.08002	1.17229	0.218731	0.034726	0.107088	8.74718	3.12882	1.80352e-08	6.87279e-07
AT3G04220	Disease resistance protein (TIR-NBS-LRR class) family ;; Disease resistance protein (TIR-NBS-LRR class) family; FUNCTIONS IN: transmembrane receptor activity, nucleoside-triphosphatase activity, nucleotide binding, ATP binding; INVOLVED IN: signal transduction, defense response, apoptosis, innate immune response; LOCATED IN: intrinsic to membrane; EXPRESSED IN: 21 plant structures; EXPRESSED DURI…	3.36274	7.14343	7.11379	0.406117	1.0798	0.531752	8.73283	3.12645	2.96294e-13	2.40096e-11
AT4G23610	Late embryogenesis abundant (LEA) hydroxyproline-rich glycoprotein family ;; Late embryogenesis abundant (LEA) hydroxyproline-rich glycoprotein family; CONTAINS InterPro DOMAIN/s: Late embryogenesis abundant protein, group 2 (InterPro:IPR004864); BEST Arabidopsis thaliana protein match is: Late embryogenesis abundant (LEA) hydroxyproline-rich glycoprotein family (TAIR:AT2G46150.1); Has 30201 Blas…	1.28627	1.51577	3.3441	0.257677	0.023153	0.430882	8.6357	3.11031	7.44738e-06	0.000178882
AT1G72520	PLAT/LH2 domain-containing lipoxygenase family protein ;; PLAT/LH2 domain-containing lipoxygenase family protein; FUNCTIONS IN: oxidoreductase activity, acting on single donors with incorporation of molecular oxygen, incorporation of two atoms of oxygen, lipoxygenase activity, iron ion binding, metal ion binding; INVOLVED IN: growth, jasmonic acid biosynthetic process, response to wounding, defen…	7.29577	11.8303	15.4377	1.20921	1.80312	1.00018	8.61398	3.10668	1.55287e-21	3.49678e-19
AT1G16150	wall associated kinase-like 4 ;; wall associated kinase-like 4 (WAKL4); CONTAINS InterPro DOMAIN/s: Serine/threonine-protein kinase domain (InterPro:IPR002290), Serine/threonine-protein kinase-like domain (InterPro:IPR017442), Serine/threonine-protein kinase, active site (InterPro:IPR008271), Protein kinase-like domain (InterPro:IPR011009), Wall-associated kinase (InterPro:IPR013695), EGF-like ca…	2.23117	2.79088	5.95812	0.409178	0.615167	0.255056	8.58227	3.10136	3.2209e-11	1.85539e-09
AT2G37430	C2H2 and C2HC zinc fingers superfamily protein ;; C2H2 and C2HC zinc fingers superfamily protein; FUNCTIONS IN: sequence-specific DNA binding transcription factor activity, zinc ion binding, nucleic acid binding; INVOLVED IN: response to chitin, regulation of transcription; LOCATED IN: intracellular; EXPRESSED IN: cotyledon, root, petiole; CONTAINS InterPro DOMAIN/s: Zinc finger, C2H2-like (Inter…	2.54639	9.18482	8.10319	0.686755	0.614308	1.02328	8.53332	3.09311	1.49781e-09	6.6104e-08
AT5G05300		4.23868	10.4387	6.21211	1.23166	1.22721	0.0001	8.49521	3.08665	8.84495e-05	0.00157902
AT1G21100	O-methyltransferase family protein ;; O-methyltransferase family protein; FUNCTIONS IN: methyltransferase activity, O-methyltransferase activity, protein dimerization activity; LOCATED IN: cytosol; EXPRESSED IN: stem, cotyledon, hypocotyl, root, leaf; EXPRESSED DURING: LP.04 four leaves visible; CONTAINS InterPro DOMAIN/s: Winged helix-turn-helix transcription repressor DNA-binding (InterPro:IPR0…	193.234	319.423	385.934	17.0621	59.5285	30.0455	8.42671	3.07497	3.26444e-13	2.61895e-11
AT5G44070	phytochelatin synthase 1 (PCS1) ;; CADMIUM SENSITIVE 1 (CAD1); FUNCTIONS IN: cadmium ion binding, copper ion binding, glutathione gamma-glutamylcysteinyltransferase activity; INVOLVED IN: in 6 processes; LOCATED IN: cytosol; EXPRESSED IN: 24 plant structures; EXPRESSED DURING: 13 growth stages; CONTAINS InterPro DOMAIN/s: Phytochelatin synthase, C-terminal (InterPro:IPR015407), Phytochelatin synt…	214.766	255.629	270.945	32.5287	32.6246	23.3262	8.37867	3.06672	1.92622e-35	1.5268e-32
AT4G22960	Protein of unknown function (DUF544) ;; Protein of unknown function (DUF544) ; CONTAINS InterPro DOMAIN/s: Protein of unknown function DUF544 (InterPro:IPR007518); BEST Arabidopsis thaliana protein match is: Protein of unknown function (DUF544) (TAIR:AT4G11860.1); Has 737 Blast hits to 425 proteins in 174 species: Archae - 0; Bacteria - 23; Metazoa - 282; Fungi - 261; Plants - 75; Viruses - 0; Ot…	1.09289	0.591336	0.530345	0.102611	0.138824	0.023783	8.35001	3.06178	1.87074e-07	6.06721e-06
AT5G23510		121.773	139.148	121.788	18.8211	15.0672	12.2238	8.29955	3.05303	6.31643e-38	5.96031e-35
AT1G10480	zinc finger protein 5 ;; zinc finger protein 5 (ZFP5); FUNCTIONS IN: sequence-specific DNA binding transcription factor activity, zinc ion binding, nucleic acid binding; INVOLVED IN: regulation of transcription; LOCATED IN: intracellular, chloroplast; EXPRESSED IN: inflorescence meristem, hypocotyl, root, flower; EXPRESSED DURING: petal differentiation and expansion stage; CONTAINS InterPro DOMAI…	13.5079	29.882	29.618	2.26876	3.16794	3.41884	8.24433	3.0434	1.87538e-20	3.91184e-18
AT1G19020		181.753	245.458	239.508	24.1922	39.5657	17.1367	8.24183	3.04297	1.73848e-22	4.36073e-20
AT4G15150	glycine-rich protein ;; glycine-rich protein; Has 7282 Blast hits to 3119 proteins in 353 species: Archae - 2; Bacteria - 3076; Metazoa - 1881; Fungi - 207; Plants - 1473; Viruses - 174; Other Eukaryotes - 469 (source: NCBI BLink).	29.795	61.6023	46.9509	4.24082	8.68074	3.88342	8.23257	3.04134	2.28376e-14	2.12464e-12
AT3G59480	pfkB-like carbohydrate kinase family protein ;; pfkB-like carbohydrate kinase family protein; FUNCTIONS IN: kinase activity, ribokinase activity; INVOLVED IN: D-ribose metabolic process, acetate fermentation, sucrose biosynthetic process, sucrose catabolic process, using beta-fructofuranosidase; LOCATED IN: cellular_component unknown; EXPRESSED IN: 9 plant structures; EXPRESSED DURING: 4 anthesis…	6.97757	20.1473	13.474	0.782918	2.45428	1.72093	8.18834	3.03357	4.47956e-11	2.50576e-09
AT3G23120	receptor like protein 38 ;; receptor like protein 38 (RLP38); FUNCTIONS IN: kinase activity; INVOLVED IN: signal transduction, defense response; LOCATED IN: endomembrane system; CONTAINS InterPro DOMAIN/s: Leucine-rich repeat-containing N-terminal domain, type 2 (InterPro:IPR013210), Leucine-rich repeat (InterPro:IPR001611); BEST Arabidopsis thaliana protein match is: receptor like protein 37 (TA…	1.25497	1.70625	1.63772	0.210331	0.100684	0.251888	8.17003	3.03034	6.21544e-12	4.11924e-10
AT1G26420	FAD-binding Berberine family protein ;; FAD-binding Berberine family protein; FUNCTIONS IN: electron carrier activity, oxidoreductase activity, FAD binding, catalytic activity; LOCATED IN: endomembrane system; EXPRESSED IN: stem, stamen; EXPRESSED DURING: 4 anthesis; CONTAINS InterPro DOMAIN/s: FAD-binding, type 2 (InterPro:IPR016166), Berberine/berberine-like (InterPro:IPR012951), FAD linked oxi…	24.2775	16.3757	16.3101	5.29041	1.09715	0.655849	8.08747	3.01569	4.99045e-08	1.78826e-06
AT1G74080	myb domain protein 122 ;; myb domain protein 122 (MYB122); CONTAINS InterPro DOMAIN/s: SANT, DNA-binding (InterPro:IPR001005), Homeodomain-like (InterPro:IPR009057), Myb, DNA-binding (InterPro:IPR014778), HTH transcriptional regulator, Myb-type, DNA-binding (InterPro:IPR017930), Homeodomain-related (InterPro:IPR012287), Myb transcription factor (InterPro:IPR015495); BEST Arabidopsis thaliana prot…	2.89485	5.18151	4.07704	0.51057	0.5694	0.426709	8.06634	3.01192	1.11989e-13	9.34031e-12
AT4G23190	cysteine-rich RLK (RECEPTOR-like protein kinase) 11 ;; cysteine-rich RLK (RECEPTOR-like protein kinase) 11 (CRK11); CONTAINS InterPro DOMAIN/s: Protein kinase, ATP binding site (InterPro:IPR017441), Protein kinase, catalytic domain (InterPro:IPR000719), Protein of unknown function DUF26 (InterPro:IPR002902), Serine-threonine/tyrosine-protein kinase (InterPro:IPR001245), Protein kinase-like domain…	44.148	49.9248	51.6189	6.99276	6.83587	4.3559	8.01185	3.00213	5.02653e-34	3.80382e-31
AT4G39230	NmrA-like negative transcriptional regulator family protein ;; NmrA-like negative transcriptional regulator family protein; FUNCTIONS IN: phenylcoumaran benzylic ether reductase activity; INVOLVED IN: response to cadmium ion; LOCATED IN: cellular_component unknown; EXPRESSED IN: 25 plant structures; EXPRESSED DURING: 14 growth stages; CONTAINS InterPro DOMAIN/s: NAD(P)-binding domain (InterPro:IP…	67.2078	85.7211	74.6602	11.3651	8.14735	9.09309	7.95612	2.99206	1.32481e-40	1.64078e-37
AT3G26830	Cytochrome P450 superfamily protein ;; PHYTOALEXIN DEFICIENT 3 (PAD3); FUNCTIONS IN: dihydrocamalexic acid decarboxylase activity, monooxygenase activity, oxygen binding; INVOLVED IN: in 6 processes; LOCATED IN: endoplasmic reticulum, microsome; EXPRESSED IN: 15 plant structures; EXPRESSED DURING: 9 growth stages; CONTAINS InterPro DOMAIN/s: Cytochrome P450 (InterPro:IPR001128), Cytochrome P450, …	28.0168	24.3127	26.6668	4.83968	2.23636	2.89227	7.92474	2.98636	1.42148e-28	7.04204e-26
AT3G29670	HXXXD-type acyl-transferase family protein ;; HXXXD-type acyl-transferase family protein; FUNCTIONS IN: transferase activity, transferring acyl groups other than amino-acyl groups, transferase activity; INVOLVED IN: biological_process unknown; LOCATED IN: cellular_component unknown; EXPRESSED IN: stem, inflorescence meristem, hypocotyl, flower; EXPRESSED DURING: petal differentiation and expansio…	1.53487	3.4069	4.30871	0.14025	0.555998	0.474127	7.90386	2.98256	1.2444e-07	4.14464e-06
AT2G26560	phospholipase A 2A ;; phospholipase A 2A (PLA2A); FUNCTIONS IN: lipase activity, nutrient reservoir activity; INVOLVED IN: in 6 processes; LOCATED IN: membrane, cytoplasm; EXPRESSED IN: 11 plant structures; EXPRESSED DURING: 8 growth stages; CONTAINS InterPro DOMAIN/s: Acyl transferase/acyl hydrolase/lysophospholipase (InterPro:IPR016035), Patatin (InterPro:IPR002641); BEST Arabidopsis thaliana p…	129.635	160.628	169.462	17.3389	15.7381	25.5626	7.83984	2.97082	7.73877e-30	4.03557e-27
AT1G30420	multidrug resistance-associated protein 12 ;; multidrug resistance-associated protein 12 (MRP12); FUNCTIONS IN: ATPase activity, coupled to transmembrane movement of substances; INVOLVED IN: transport, transmembrane transport; LOCATED IN: integral to membrane; CONTAINS InterPro DOMAIN/s: ATPase, AAA+ type, core (InterPro:IPR003593), ABC transporter-like (InterPro:IPR003439), ABC transporter, tran…	16.3714	30.0998	21.7726	2.45282	3.78416	2.48035	7.82852	2.96874	1.24996e-24	4.19818e-22
AT1G36640		6.9372	10.7121	9.70478	1.76885	1.20384	0.54927	7.76671	2.9573	5.31853e-10	2.48597e-08
AT2G32020	Acyl-CoA N-acyltransferases (NAT) superfamily protein ;; Acyl-CoA N-acyltransferases (NAT) superfamily protein; FUNCTIONS IN: N-acetyltransferase activity; INVOLVED IN: response to abscisic acid stimulus, metabolic process; LOCATED IN: cellular_component unknown; EXPRESSED IN: stem, cotyledon, hypocotyl, root, stamen; EXPRESSED DURING: 4 anthesis, petal differentiation and expansion stage; CONTAI…	8.83288	15.3985	19.8243	0.880183	3.7708	1.05256	7.72425	2.9494	5.62249e-08	2.00387e-06
AT3G29000	Calcium-binding EF-hand family protein ;; Calcium-binding EF-hand family protein; FUNCTIONS IN: calcium ion binding; INVOLVED IN: biological_process unknown; LOCATED IN: endomembrane system; CONTAINS InterPro DOMAIN/s: EF-Hand 1, calcium-binding site (InterPro:IPR018247), EF-HAND 2 (InterPro:IPR018249), S100/Calbindin-D9k, conserved site (InterPro:IPR001751), EF-hand-like domain (InterPro:IPR0119…	4.41974	20.9703	12.7164	1.41955	2.29507	1.22465	7.71499	2.94766	1.38095e-08	5.34472e-07
AT1G18570	myb domain protein 51 ;; myb domain protein 51 (MYB51); CONTAINS InterPro DOMAIN/s: SANT, DNA-binding (InterPro:IPR001005), Homeodomain-like (InterPro:IPR009057), Myb, DNA-binding (InterPro:IPR014778), HTH transcriptional regulator, Myb-type, DNA-binding (InterPro:IPR017930), Homeodomain-related (InterPro:IPR012287), Myb transcription factor (InterPro:IPR015495); BEST Arabidopsis thaliana protein…	43.2377	87.8839	66.8741	6.43412	12.7277	6.70746	7.65371	2.93616	6.23672e-18	9.50668e-16
AT1G16160	wall associated kinase-like 5 ;; wall associated kinase-like 5 (WAKL5); FUNCTIONS IN: kinase activity; INVOLVED IN: protein amino acid phosphorylation; LOCATED IN: integral to membrane, chloroplast; EXPRESSED IN: 9 plant structures; EXPRESSED DURING: 7 growth stages; CONTAINS InterPro DOMAIN/s: Wall-associated kinase (InterPro:IPR013695), Protein kinase, catalytic domain (InterPro:IPR000719), EGF…	0.890482	2.09424	2.73032	0.226269	0.272925	0.248108	7.64757	2.935	1.14546e-09	5.11224e-08
AT5G40590	Cysteine/Histidine-rich C1 domain family protein ;; Cysteine/Histidine-rich C1 domain family protein; CONTAINS InterPro DOMAIN/s: DC1 (InterPro:IPR004146), C1-like (InterPro:IPR011424); BEST Arabidopsis thaliana protein match is: Cysteine/Histidine-rich C1 domain family protein (TAIR:AT2G44370.1); Has 1807 Blast hits to 1807 proteins in 277 species: Archae - 0; Bacteria - 0; Metazoa - 736; Fungi …	29.0873	67.5966	36.2566	6.08712	9.30013	2.08193	7.61	2.9279	1.44765e-10	7.50959e-09
AT2G44578	RING/U-box superfamily protein ;; RING/U-box superfamily protein; FUNCTIONS IN: zinc ion binding; INVOLVED IN: biological_process unknown; LOCATED IN: endomembrane system; CONTAINS InterPro DOMAIN/s: Zinc finger, RING-type (InterPro:IPR001841), Zinc finger, C3HC4 RING-type (InterPro:IPR018957); BEST Arabidopsis thaliana protein match is: RING/U-box superfamily protein (TAIR:AT2G44581.1); Has 9685…	1.08677	2.89193	3.62737	0.365299	0.575362	0.059651	7.60369	2.9267	1.23788e-05	0.0002781
AT4G23180	cysteine-rich RLK (RECEPTOR-like protein kinase) 10 ;; cysteine-rich RLK (RECEPTOR-like protein kinase) 10 (CRK10); FUNCTIONS IN: protein serine/threonine kinase activity, protein kinase activity, kinase activity, ATP binding; INVOLVED IN: protein amino acid phosphorylation; LOCATED IN: plasma membrane; EXPRESSED IN: 22 plant structures; EXPRESSED DURING: 13 growth stages; CONTAINS InterPro DOMAI…	64.3973	73.1554	62.0733	8.11924	12.1489	6.05305	7.58424	2.923	1.38969e-25	5.00692e-23
AT1G61360	S-locus lectin protein kinase family protein ;; S-locus lectin protein kinase family protein; FUNCTIONS IN: in 6 functions; INVOLVED IN: protein amino acid phosphorylation, recognition of pollen; LOCATED IN: endomembrane system; EXPRESSED IN: 21 plant structures; EXPRESSED DURING: 13 growth stages; CONTAINS InterPro DOMAIN/s: Curculin-like (mannose-binding) lectin (InterPro:IPR001480), Protein ki…	23.8503	32.4058	39.8559	4.70439	4.59081	3.4556	7.53772	2.91413	6.04989e-30	3.33013e-27
AT2G24850	tyrosine aminotransferase 3 ;; tyrosine aminotransferase 3 (TAT3); CONTAINS InterPro DOMAIN/s: 1-aminocyclopropane-1-carboxylate synthase (InterPro:IPR001176), Aminotransferase, class I/classII (InterPro:IPR004839), Pyridoxal phosphate-dependent transferase, major domain (InterPro:IPR015424), Tyrosine transaminase (InterPro:IPR021178), Tyrosine/nicotianamine aminotransferase (InterPro:IPR005958),…	8.54296	4.77045	10.8004	0.603371	0.569422	2.04924	7.48404	2.90382	3.26505e-09	1.38248e-07
AT2G47950		2.13496	4.63482	3.66579	0.172858	0.998707	0.237202	7.40759	2.889	5.46737e-06	0.000136622
AT1G24145		6.53161	12.7739	17.2967	1.63934	1.22854	2.15772	7.28317	2.86457	9.74018e-11	5.10612e-09
AT1G66600	ABA overly sensitive mutant 3 ;; ABA overly sensitive mutant 3 (ABO3); CONTAINS InterPro DOMAIN/s: DNA-binding WRKY (InterPro:IPR003657); BEST Arabidopsis thaliana protein match is: WRKY DNA-binding protein 64 (TAIR:AT1G66560.1); Has 3139 Blast hits to 2726 proteins in 156 species: Archae - 0; Bacteria - 0; Metazoa - 0; Fungi - 0; Plants - 3128; Viruses - 0; Other Eukaryotes - 11 (source: NCBI BL…	2.73348	2.18178	2.66998	0.295976	0.0001	0.745427	7.28297	2.86453	0.000378264	0.00550748
AT3G48640		1.35436	1.49215	2.87872	0.3352	0.257436	0.194414	7.27428	2.8628	3.84334e-08	1.3918e-06
AT1G42980	Actin-binding FH2 (formin homology 2) family protein ;; Actin-binding FH2 (formin homology 2) family protein; FUNCTIONS IN: actin binding; LOCATED IN: endomembrane system; CONTAINS InterPro DOMAIN/s: Actin-binding FH2 (InterPro:IPR015425); BEST Arabidopsis thaliana protein match is: Formin Homology 14 (TAIR:AT1G31810.1); Has 905 Blast hits to 899 proteins in 94 species: Archae - 0; Bacteria - 0; …	0.569785	1.22793	1.02882	0.044603	0.191381	0.155451	7.22096	2.85219	5.58925e-07	1.67067e-05
AT1G33030	O-methyltransferase family protein ;; O-methyltransferase family protein; CONTAINS InterPro DOMAIN/s: Winged helix-turn-helix transcription repressor DNA-binding (InterPro:IPR011991), Plant methyltransferase dimerisation (InterPro:IPR012967), O-methyltransferase, family 2 (InterPro:IPR001077), O-methyltransferase, COMT, eukaryota (InterPro:IPR016461); BEST Arabidopsis thaliana protein match is: O…	8.291	5.83216	6.21545	1.55627	0.832288	0.434955	7.2033	2.84866	2.31945e-11	1.39703e-09
AT1G18140	laccase 1 ;; laccase 1 (LAC1); FUNCTIONS IN: laccase activity; INVOLVED IN: oxidation reduction, lignin catabolic process; LOCATED IN: endomembrane system, apoplast; EXPRESSED IN: 12 plant structures; EXPRESSED DURING: 6 growth stages; CONTAINS InterPro DOMAIN/s: Multicopper oxidase, type 3 (InterPro:IPR011707), Laccase (InterPro:IPR017761), Multicopper oxidase, type 2 (InterPro:IPR011706), Cupre…	16.5592	22.3839	22.732	2.33263	2.51738	3.75021	7.17134	2.84224	4.26085e-27	1.91893e-24
AT3G23250	myb domain protein 15 ;; myb domain protein 15 (MYB15); CONTAINS InterPro DOMAIN/s: SANT, DNA-binding (InterPro:IPR001005), Homeodomain-like (InterPro:IPR009057), Myb, DNA-binding (InterPro:IPR014778), HTH transcriptional regulator, Myb-type, DNA-binding (InterPro:IPR017930), Homeodomain-related (InterPro:IPR012287), Myb transcription factor (InterPro:IPR015495); BEST Arabidopsis thaliana protein…	6.33168	19.4757	16.9603	2.62138	1.80384	1.5888	7.11134	2.83012	2.31011e-13	1.88383e-11
AT4G17490	ethylene responsive element binding factor 6 ;; ethylene responsive element binding factor 6 (ERF6); CONTAINS InterPro DOMAIN/s: DNA-binding, integrase-type (InterPro:IPR016177), Pathogenesis-related transcriptional factor/ERF, DNA-binding (InterPro:IPR001471); BEST Arabidopsis thaliana protein match is: ethylene responsive element binding factor 5 (TAIR:AT5G47230.1); Has 30201 Blast hits to 1732…	25.0164	76.0673	52.6864	4.04069	15.2017	2.41311	7.10073	2.82797	9.61295e-07	2.72908e-05
AT3G01830	Calcium-binding EF-hand family protein ;; Calcium-binding EF-hand family protein; FUNCTIONS IN: calcium ion binding; INVOLVED IN: biological_process unknown; LOCATED IN: cellular_component unknown; EXPRESSED IN: 18 plant structures; EXPRESSED DURING: 9 growth stages; CONTAINS InterPro DOMAIN/s: EF-Hand 1, calcium-binding site (InterPro:IPR018247), EF-HAND 2 (InterPro:IPR018249), EF-hand-like doma…	3.88808	3.15991	5.8946	0.839806	0.559124	0.491218	6.8474	2.77556	2.30261e-11	1.39112e-09
AT5G48530		38.478	42.9883	66.2354	7.25931	6.72976	7.61757	6.83594	2.77314	1.54095e-27	7.27034e-25
AT1G24807	Glutamine amidotransferase type 1 family protein ;; Glutamine amidotransferase type 1 family protein; FUNCTIONS IN: catalytic activity, anthranilate synthase activity; INVOLVED IN: glutamine metabolic process, biosynthetic process, metabolic process; LOCATED IN: chloroplast; CONTAINS InterPro DOMAIN/s: Glutamine amidotransferase class-I, C-terminal (InterPro:IPR000991), Glutamine amidotransferase…	4.91452	5.66059	5.77861	1.26078	1.15097	0.0001	6.78058	2.76141	0.00112096	0.0136639
AT1G57990	purine permease 18 ;; purine permease 18 (PUP18); FUNCTIONS IN: purine transmembrane transporter activity; INVOLVED IN: purine transport; LOCATED IN: plasma membrane, membrane; EXPRESSED IN: cultured cell; CONTAINS InterPro DOMAIN/s: Protein of unknown function DUF250 (InterPro:IPR004853); BEST Arabidopsis thaliana protein match is: purine permease 17 (TAIR:AT1G57943.2); Has 332 Blast hits to 324…	66.1425	140.241	105.325	8.69932	25.6953	11.7897	6.74923	2.75472	6.20252e-12	4.11924e-10
AT3G13650	Disease resistance-responsive (dirigent-like protein) family protein ;; Disease resistance-responsive (dirigent-like protein) family protein; FUNCTIONS IN: molecular_function unknown; INVOLVED IN: lignan biosynthetic process, defense response; LOCATED IN: endomembrane system; EXPRESSED IN: 20 plant structures; EXPRESSED DURING: 11 growth stages; CONTAINS InterPro DOMAIN/s: Plant disease resistanc…	74.1872	84.7075	106.23	14.2733	12.7359	12.2899	6.74634	2.75411	5.37479e-34	3.80382e-31
AT4G19370	Protein of unknown function (DUF1218) ;; Protein of unknown function (DUF1218); FUNCTIONS IN: molecular_function unknown; INVOLVED IN: biological_process unknown; LOCATED IN: endomembrane system; EXPRESSED IN: 9 plant structures; EXPRESSED DURING: LP.06 six leaves visible, LP.04 four leaves visible, 4 anthesis, petal differentiation and expansion stage; CONTAINS InterPro DOMAIN/s: Protein of unkn…	6.18863	6.72688	7.71181	0.986759	0.883253	1.19346	6.73332	2.75132	1.07079e-15	1.15319e-13
AT1G78830	Curculin-like (mannose-binding) lectin family protein ;; Curculin-like (mannose-binding) lectin family protein; FUNCTIONS IN: sugar binding; LOCATED IN: apoplast, cell wall, plasma membrane, plant-type cell wall; EXPRESSED IN: leaf; CONTAINS InterPro DOMAIN/s: Curculin-like (mannose-binding) lectin (InterPro:IPR001480), PAN-2 domain (InterPro:IPR013227); BEST Arabidopsis thaliana protein match is…	427.045	533.133	548.358	66.682	96.2682	61.8007	6.71204	2.74675	3.65598e-25	1.271e-22
AT3G44830	Lecithin:cholesterol acyltransferase family protein ;; Lecithin:cholesterol acyltransferase family protein; FUNCTIONS IN: phosphatidylcholine-sterol O-acyltransferase activity; INVOLVED IN: lipid metabolic process; LOCATED IN: cellular_component unknown; CONTAINS InterPro DOMAIN/s: Lecithin:cholesterol acyltransferase (InterPro:IPR003386); BEST Arabidopsis thaliana protein match is: phospholipid:…	1.35642	0.383446	0.792727	0.278713	0.019779	0.081253	6.6692	2.73751	0.000115917	0.00200263
AT1G65790	receptor kinase 1 ;; receptor kinase 1 (RK1); CONTAINS InterPro DOMAIN/s: Curculin-like (mannose-binding) lectin (InterPro:IPR001480), Protein kinase, ATP binding site (InterPro:IPR017441), PAN-2 domain (InterPro:IPR013227), Apple-like (InterPro:IPR003609), S-locus receptor kinase, C-terminal (InterPro:IPR021820), Serine-threonine/tyrosine-protein kinase (InterPro:IPR001245), Protein kinase-like …	1.7869	1.80428	1.89847	0.216443	0.307988	0.299265	6.66466	2.73653	1.51984e-12	1.10319e-10
AT5G18470	Curculin-like (mannose-binding) lectin family protein ;; Curculin-like (mannose-binding) lectin family protein; FUNCTIONS IN: sugar binding; INVOLVED IN: response to karrikin; LOCATED IN: plant-type cell wall; EXPRESSED IN: 22 plant structures; EXPRESSED DURING: 12 growth stages; CONTAINS InterPro DOMAIN/s: Curculin-like (mannose-binding) lectin (InterPro:IPR001480); BEST Arabidopsis thaliana pro…	48.8901	78.4563	61.5045	8.489	12.677	7.43853	6.60212	2.72293	6.08796e-23	1.67554e-20
AT1G30370	alpha/beta-Hydrolases superfamily protein ;; alpha/beta-Hydrolases superfamily protein; FUNCTIONS IN: triglyceride lipase activity; INVOLVED IN: lipid metabolic process; EXPRESSED IN: root; CONTAINS InterPro DOMAIN/s: Lipase, class 3 (InterPro:IPR002921); BEST Arabidopsis thaliana protein match is: alpha/beta-Hydrolases superfamily protein (TAIR:AT1G06800.1); Has 1971 Blast hits to 1966 proteins …	1.52567	7.68571	6.82369	0.643505	0.915294	0.874717	6.58926	2.72012	1.05389e-07	3.55168e-06
AT4G23140	cysteine-rich RLK (RECEPTOR-like protein kinase) 6 ;; cysteine-rich RLK (RECEPTOR-like protein kinase) 6 (CRK6); FUNCTIONS IN: kinase activity; INVOLVED IN: protein amino acid phosphorylation; LOCATED IN: plasma membrane; CONTAINS InterPro DOMAIN/s: Protein kinase, ATP binding site (InterPro:IPR017441), Serine/threonine-protein kinase domain (InterPro:IPR002290), Protein of unknown function DUF26…	3.41509	1.74313	1.73823	0.417432	0.213134	0.416967	6.58352	2.71886	6.66819e-10	3.08731e-08
AT4G39580	Galactose oxidase/kelch repeat superfamily protein ;; Galactose oxidase/kelch repeat superfamily protein; CONTAINS InterPro DOMAIN/s: F-box domain, cyclin-like (InterPro:IPR001810), Galactose oxidase/kelch, beta-propeller (InterPro:IPR011043), Kelch repeat type 1 (InterPro:IPR006652), Kelch related (InterPro:IPR013089), Kelch-type beta propeller (InterPro:IPR015915); BEST Arabidopsis thaliana pro…	5.86716	10.8163	6.89694	1.16334	1.39615	1.02904	6.57106	2.71613	4.30484e-14	3.84255e-12
AT2G26530	Protein of unknown function (DUF1645) ;; AR781; FUNCTIONS IN: molecular_function unknown; INVOLVED IN: biological_process unknown; LOCATED IN: plasma membrane; EXPRESSED IN: 21 plant structures; EXPRESSED DURING: 10 growth stages; CONTAINS InterPro DOMAIN/s: Protein of unknown function DUF1645 (InterPro:IPR012442); BEST Arabidopsis thaliana protein match is: Protein of unknown function (DUF1645) …	17.7894	43.2321	39.2941	7.08743	1.23236	6.9725	6.55989	2.71367	6.10786e-08	2.16906e-06
AT3G04300	RmlC-like cupins superfamily protein ;; RmlC-like cupins superfamily protein; CONTAINS InterPro DOMAIN/s: Cupin, RmlC-type (InterPro:IPR011051), Protein of unknown function DUF861, cupin-3 (InterPro:IPR008579), RmlC-like jelly roll fold (InterPro:IPR014710); BEST Arabidopsis thaliana protein match is: RmlC-like cupins superfamily protein (TAIR:AT4G10300.1); Has 512 Blast hits to 512 proteins in 1…	5.91683	4.51304	3.58083	1.3464	0.464602	0.32715	6.55271	2.71209	1.31276e-07	4.34285e-06
AT3G15518		19.552	34.7297	36.7243	5.73024	4.05982	4.20852	6.50109	2.70068	8.95896e-19	1.51067e-16
AT3G18250	Putative membrane lipoprotein ;; Putative membrane lipoprotein; Has 25 Blast hits to 25 proteins in 10 species: Archae - 0; Bacteria - 2; Metazoa - 2; Fungi - 1; Plants - 18; Viruses - 0; Other Eukaryotes - 2 (source: NCBI BLink).	36.5188	32.7814	43.1052	9.16965	4.02923	4.10808	6.49481	2.69929	7.82771e-15	7.64108e-13
AT4G10720	Ankyrin repeat family protein ;; Ankyrin repeat family protein; CONTAINS InterPro DOMAIN/s: Ankyrin repeat-containing domain (InterPro:IPR020683), Ankyrin repeat (InterPro:IPR002110); BEST Arabidopsis thaliana protein match is: Ankyrin repeat family protein (TAIR:AT5G54620.1); Has 21854 Blast hits to 10883 proteins in 482 species: Archae - 19; Bacteria - 1460; Metazoa - 11922; Fungi - 1177; Plant…	2.07022	1.67969	2.7447	0.330724	0.385714	0.288099	6.46528	2.69271	7.47401e-11	3.99205e-09
AT5G38240	Protein kinase family protein ;; Protein kinase family protein; FUNCTIONS IN: protein serine/threonine kinase activity, protein kinase activity, kinase activity, ATP binding; INVOLVED IN: protein amino acid phosphorylation; LOCATED IN: endomembrane system; CONTAINS InterPro DOMAIN/s: Protein kinase, ATP binding site (InterPro:IPR017441), Serine/threonine-protein kinase domain (InterPro:IPR002290)…	0.613773	0.654246	0.771663	0.068263	0.111824	0.138783	6.39659	2.6773	3.33625e-08	1.22202e-06
AT3G13950		4.07998	4.95274	5.78563	0.870105	0.842788	0.614657	6.3665	2.6705	1.75453e-11	1.08311e-09
AT5G55460	Bifunctional inhibitor/lipid-transfer protein/seed storage 2S albumin superfamily protein ;; Bifunctional inhibitor/lipid-transfer protein/seed storage 2S albumin superfamily protein; FUNCTIONS IN: lipid binding; INVOLVED IN: lipid transport; LOCATED IN: endomembrane system; CONTAINS InterPro DOMAIN/s: Bifunctional inhibitor/plant lipid transfer protein/seed storage (InterPro:IPR016140), Plant li…	9.50252	13.2117	10.1734	1.84696	2.16746	1.15774	6.35856	2.6687	2.36217e-11	1.41845e-09
AT2G25735		24.1627	57.1056	31.7658	5.25048	7.11313	5.49405	6.32973	2.66214	1.97265e-16	2.39816e-14
AT1G03230	Eukaryotic aspartyl protease family protein ;; Eukaryotic aspartyl protease family protein; FUNCTIONS IN: aspartic-type endopeptidase activity; INVOLVED IN: response to salt stress; LOCATED IN: cell wall, plant-type cell wall; EXPRESSED IN: stem, root; CONTAINS InterPro DOMAIN/s: Peptidase aspartic (InterPro:IPR021109), Peptidase aspartic, catalytic (InterPro:IPR009007), Peptidase A1 (InterPro:IP…	134.014	231.675	190.275	25.6246	36.6054	26.3886	6.27367	2.64931	1.28485e-21	2.96054e-19
AT2G46430	cyclic nucleotide gated channel 3 ;; cyclic nucleotide gated channel 3 (CNGC3); FUNCTIONS IN: ion channel activity, cyclic nucleotide binding, calmodulin binding; INVOLVED IN: ion transport, transmembrane transport; LOCATED IN: membrane; CONTAINS InterPro DOMAIN/s: Cyclic nucleotide-binding (InterPro:IPR000595), Ion transport (InterPro:IPR005821), Cyclic nucleotide-binding-like (InterPro:IPR01849…	43.4892	32.004	45.4802	9.12971	4.73577	5.45282	6.26212	2.64665	2.56392e-23	7.36328e-21
AT4G18205	Nucleotide-sugar transporter family protein ;; Nucleotide-sugar transporter family protein; CONTAINS InterPro DOMAIN/s: Protein of unknown function DUF250 (InterPro:IPR004853); BEST Arabidopsis thaliana protein match is: purine permease 7 (TAIR:AT4G18197.1); Has 35333 Blast hits to 34131 proteins in 2444 species: Archae - 798; Bacteria - 22429; Metazoa - 974; Fungi - 991; Plants - 531; Viruses - …	55.8185	99.5638	83.5582	10.5321	13.6979	14.0396	6.24362	2.64238	1.40024e-22	3.60353e-20
AT4G21920		3.71003	14.8279	9.68662	1.38249	1.14517	2.00524	6.22659	2.63844	4.03627e-07	1.24197e-05
AT1G74590	glutathione S-transferase TAU 10 ;; glutathione S-transferase TAU 10 (GSTU10); CONTAINS InterPro DOMAIN/s: Thioredoxin fold (InterPro:IPR012335), Glutathione S-transferase, C-terminal-like (InterPro:IPR010987), Glutathione S-transferase/chloride channel, C-terminal (InterPro:IPR017933), Glutathione S-transferase, N-terminal (InterPro:IPR004045), Thioredoxin-like fold (InterPro:IPR012336); BEST Ar…	19.379	31.2296	47.179	4.03508	6.03357	5.65165	6.22046	2.63702	4.89512e-16	5.70599e-14
AT4G08780	Peroxidase superfamily protein ;; Peroxidase superfamily protein; FUNCTIONS IN: peroxidase activity, heme binding; INVOLVED IN: oxidation reduction, response to oxidative stress; LOCATED IN: vacuole; EXPRESSED IN: embryo, hypocotyl, root, flower, seed; EXPRESSED DURING: F mature embryo stage, petal differentiation and expansion stage, E expanded cotyledon stage, D bilateral stage; CONTAINS InterP…	31.0118	70.3811	34.9637	5.75777	9.50918	6.70122	6.20701	2.6339	2.46577e-15	2.58527e-13
AT5G39020	Malectin/receptor-like protein kinase family protein ;; Malectin/receptor-like protein kinase family protein; FUNCTIONS IN: protein serine/threonine kinase activity, protein kinase activity, kinase activity, ATP binding; INVOLVED IN: protein amino acid phosphorylation; LOCATED IN: endomembrane system; EXPRESSED IN: 14 plant structures; EXPRESSED DURING: 9 growth stages; CONTAINS InterPro DOMAIN/s…	15.6189	13.8757	14.11	2.78552	2.10916	2.17077	6.17151	2.62562	3.81712e-33	2.52134e-30
AT3G21780	UDP-glucosyl transferase 71B6 ;; UDP-glucosyl transferase 71B6 (UGT71B6); FUNCTIONS IN: UDP-glycosyltransferase activity, transferase activity, transferring glycosyl groups, abscisic acid glucosyltransferase activity; INVOLVED IN: response to salt stress, response to abscisic acid stimulus, response to osmotic stress, abscisic acid catabolic process; LOCATED IN: membrane; EXPRESSED IN: stem, rose…	5.02655	8.06289	5.8271	0.969705	1.04722	1.04825	6.17145	2.62561	1.80859e-15	1.90633e-13
AT4G13820	Leucine-rich repeat (LRR) family protein ;; Leucine-rich repeat (LRR) family protein; FUNCTIONS IN: kinase activity; INVOLVED IN: signal transduction; LOCATED IN: endomembrane system; EXPRESSED IN: stem, leaf whorl, hypocotyl, root, leaf; EXPRESSED DURING: LP.06 six leaves visible; CONTAINS InterPro DOMAIN/s: Leucine-rich repeat-containing N-terminal domain, type 2 (InterPro:IPR013210), Leucine-r…	0.35491	0.661864	0.483964	0.112856	0.021501	0.108834	6.17103	2.62551	2.59977e-06	6.93365e-05
AT4G08860	transposable element gene ;; similar to nucleic acid binding / ribonuclease H [Arabidopsis thaliana] (TAIR:AT2G27870.1); similar to Ribonuclease H [Medicago truncatula] (GB:ABE81233.1); similar to Ribonuclease H [Medicago truncatula] (GB:ABD28505.1); contains InterPro domain Ribonuclease H; (InterPro:IPR002156); contains InterPro domain Polynucleotidyl transferase, Ribonuclease H fold; (InterPro:…	2.26958	1.05366	1.62055	0.496751	0.061269	0.244128	6.16319	2.62368	1.24448e-05	0.000278967
AT4G23220	cysteine-rich RLK (RECEPTOR-like protein kinase) 14 ;; cysteine-rich RLK (RECEPTOR-like protein kinase) 14 (CRK14); FUNCTIONS IN: kinase activity; INVOLVED IN: protein amino acid phosphorylation; LOCATED IN: cellular_component unknown; EXPRESSED IN: 14 plant structures; EXPRESSED DURING: 9 growth stages; CONTAINS InterPro DOMAIN/s: Protein kinase, ATP binding site (InterPro:IPR017441), Serine/thr…	6.81876	6.49184	7.72886	1.4947	1.12067	0.809835	6.14254	2.61883	1.63236e-19	3.17126e-17
AT5G25930	Protein kinase family protein with leucine-rich repeat domain ;; Protein kinase family protein with leucine-rich repeat domain; FUNCTIONS IN: kinase activity; INVOLVED IN: protein amino acid phosphorylation; LOCATED IN: plasma membrane, membrane; EXPRESSED IN: 23 plant structures; EXPRESSED DURING: 14 growth stages; CONTAINS InterPro DOMAIN/s: Protein kinase, ATP binding site (InterPro:IPR017441)…	18.0653	32.3538	26.0353	4.27596	4.59604	3.59402	6.13303	2.6166	1.48534e-24	4.90557e-22
AT2G26390	Serine protease inhibitor (SERPIN) family protein ;; Serine protease inhibitor (SERPIN) family protein; FUNCTIONS IN: serine-type endopeptidase inhibitor activity; INVOLVED IN: biological_process unknown; LOCATED IN: cellular_component unknown; EXPRESSED IN: petal, root, seed; EXPRESSED DURING: 4 anthesis, E expanded cotyledon stage; CONTAINS InterPro DOMAIN/s: Protease inhibitor I4, serpin, plan…	1.778	2.50418	3.67977	0.372436	0.485687	0.440644	6.13039	2.61598	2.96353e-09	1.26291e-07
AT5G67340	ARM repeat superfamily protein ;; ARM repeat superfamily protein; FUNCTIONS IN: ubiquitin-protein ligase activity, binding; INVOLVED IN: protein ubiquitination; LOCATED IN: endomembrane system, ubiquitin ligase complex; EXPRESSED IN: 11 plant structures; EXPRESSED DURING: 7 growth stages; CONTAINS InterPro DOMAIN/s: U box domain (InterPro:IPR003613), Armadillo-like helical (InterPro:IPR011989), A…	5.8038	11.0866	13.082	1.98219	1.50856	1.40801	6.11836	2.61314	6.40563e-17	8.46226e-15
AT1G22810	Integrase-type DNA-binding superfamily protein ;; Integrase-type DNA-binding superfamily protein; FUNCTIONS IN: DNA binding, sequence-specific DNA binding transcription factor activity; INVOLVED IN: regulation of transcription, DNA-dependent; LOCATED IN: nucleus; CONTAINS InterPro DOMAIN/s: DNA-binding, integrase-type (InterPro:IPR016177), Pathogenesis-related transcriptional factor/ERF, DNA-bind…	1.73908	3.44191	4.15043	0.255215	0.927645	0.348432	6.09382	2.60735	3.80175e-06	9.8093e-05
AT5G48175		4.23958	11.7014	5.90322	1.22283	1.57131	0.79528	6.08571	2.60543	9.71455e-08	3.29629e-06
AT4G36430	Peroxidase superfamily protein ;; Peroxidase superfamily protein; FUNCTIONS IN: peroxidase activity, heme binding; INVOLVED IN: response to other organism; LOCATED IN: cell wall; EXPRESSED IN: 8 plant structures; EXPRESSED DURING: 4 anthesis, C globular stage, 4 leaf senescence stage; CONTAINS InterPro DOMAIN/s: Haem peroxidase (InterPro:IPR010255), Plant peroxidase (InterPro:IPR000823), Peroxida…	37.1234	63.4699	44.826	6.11538	11.8335	6.21465	6.01813	2.58932	1.65861e-16	2.04143e-14
AT2G41100	Calcium-binding EF hand family protein ;; TOUCH 3 (TCH3); FUNCTIONS IN: calcium ion binding; INVOLVED IN: response to mechanical stimulus, response to temperature stimulus, thigmotropism, response to absence of light; LOCATED IN: plasma membrane; EXPRESSED IN: 26 plant structures; EXPRESSED DURING: 14 growth stages; CONTAINS InterPro DOMAIN/s: EF-Hand 1, calcium-binding site (InterPro:IPR018247),…	480.84	753.318	603.35	79.4322	141.67	85.7044	5.98915	2.58235	4.30361e-18	6.7353e-16
AT5G25910	receptor like protein 52 ;; receptor like protein 52 (RLP52); FUNCTIONS IN: kinase activity; INVOLVED IN: signal transduction, defense response to fungus, response to chitin, defense response; LOCATED IN: endomembrane system; EXPRESSED IN: stem, stamen; EXPRESSED DURING: 4 anthesis; CONTAINS InterPro DOMAIN/s: Leucine-rich repeat-containing N-terminal domain, type 2 (InterPro:IPR013210), Leucine-…	2.18283	2.91677	3.32846	0.569692	0.564987	0.281644	5.95066	2.57305	4.93326e-11	2.73831e-09
AT2G28210	alpha carbonic anhydrase 2 ;; alpha carbonic anhydrase 2 (ACA2); FUNCTIONS IN: carbonate dehydratase activity, zinc ion binding; INVOLVED IN: response to carbon dioxide, one-carbon metabolic process; LOCATED IN: cellular_component unknown; EXPRESSED IN: stem, root; CONTAINS InterPro DOMAIN/s: Carbonic anhydrase, alpha-class, catalytic domain (InterPro:IPR001148), Carbonic anhydrase, alpha-class, …	9.56306	16.2346	14.2405	2.32273	3.15269	1.31181	5.89904	2.56048	3.55261e-11	2.02294e-09
AT1G13520	Protein of unknown function (DUF1262) ;; Protein of unknown function (DUF1262); CONTAINS InterPro DOMAIN/s: Protein of unknown function DUF1262 (InterPro:IPR010683); BEST Arabidopsis thaliana protein match is: Protein of unknown function (DUF1262) (TAIR:AT1G13480.1); Has 107 Blast hits to 100 proteins in 12 species: Archae - 0; Bacteria - 6; Metazoa - 0; Fungi - 0; Plants - 101; Viruses - 0; Othe…	3.99521	7.48226	8.68154	0.892426	1.44469	1.08605	5.88899	2.55802	5.83108e-11	3.15834e-09
AT5G67310	cytochrome P450, family 81, subfamily G, polypeptide 1 ;; "cytochrome P450, family 81, subfamily G, polypeptide 1" (CYP81G1); FUNCTIONS IN: electron carrier activity, monooxygenase activity, iron ion binding, oxygen binding, heme binding; INVOLVED IN: oxidation reduction; LOCATED IN: endomembrane system; EXPRESSED IN: stem, stamen; EXPRESSED DURING: 4 anthesis; CONTAINS InterPro DOMAIN/s: Cytochr…	0.471741	0.839611	0.950505	0.112729	0.132437	0.139632	5.87804	2.55533	1.98088e-07	6.40345e-06
AT4G23030	MATE efflux family protein ;; MATE efflux family protein; FUNCTIONS IN: antiporter activity, drug transmembrane transporter activity, transporter activity; INVOLVED IN: drug transmembrane transport, transmembrane transport; LOCATED IN: membrane; EXPRESSED IN: stem, male gametophyte, flower; EXPRESSED DURING: 4 anthesis; CONTAINS InterPro DOMAIN/s: Multi antimicrobial extrusion protein MatE (Inter…	6.02189	7.19308	6.7142	1.61366	0.786306	1.00176	5.85854	2.55054	3.5693e-14	3.21497e-12
AT4G20780	calmodulin like 42 ;; calmodulin like 42 (CML42); FUNCTIONS IN: calcium ion binding; INVOLVED IN: trichome branching; LOCATED IN: cellular_component unknown; EXPRESSED IN: 23 plant structures; EXPRESSED DURING: 13 growth stages; CONTAINS InterPro DOMAIN/s: EF-Hand 1, calcium-binding site (InterPro:IPR018247), EF-HAND 2 (InterPro:IPR018249), EF-hand-like domain (InterPro:IPR011992), Calcium-bindin…	105.059	162.706	145.164	23.8511	28.8744	18.2749	5.81587	2.53999	3.40736e-22	8.33583e-20
AT4G18197	purine permease 7 ;; purine permease 7 (PUP7); CONTAINS InterPro DOMAIN/s: Protein of unknown function DUF250 (InterPro:IPR004853); BEST Arabidopsis thaliana protein match is: Nucleotide-sugar transporter family protein (TAIR:AT4G18205.1); Has 35333 Blast hits to 34131 proteins in 2444 species: Archae - 798; Bacteria - 22429; Metazoa - 974; Fungi - 991; Plants - 531; Viruses - 0; Other Eukaryotes…	25.0291	50.5246	35.4781	4.55026	8.53396	6.01637	5.81301	2.53928	6.23562e-16	7.14249e-14
AT1G21230	wall associated kinase 5 ;; wall associated kinase 5 (WAK5); FUNCTIONS IN: protein serine/threonine kinase activity, kinase activity; INVOLVED IN: protein amino acid phosphorylation; LOCATED IN: plasma membrane; CONTAINS InterPro DOMAIN/s: EGF-like calcium-binding (InterPro:IPR001881), EGF-like, type 3 (InterPro:IPR000742), Serine-threonine/tyrosine-protein kinase (InterPro:IPR001245), Protein ki…	0.319971	1.25222	0.839042	0.094201	0.265339	0.055474	5.80999	2.53854	7.16139e-05	0.00130073
AT1G50740	Transmembrane proteins 14C ;; Transmembrane proteins 14C; FUNCTIONS IN: molecular_function unknown; INVOLVED IN: biological_process unknown; LOCATED IN: endomembrane system, membrane; EXPRESSED IN: 23 plant structures; EXPRESSED DURING: 15 growth stages; CONTAINS InterPro DOMAIN/s: Uncharacterised protein family UPF0136, Transmembrane (InterPro:IPR005349); BEST Arabidopsis thaliana protein match …	86.4595	129.492	119.54	15.1223	29.481	13.283	5.79568	2.53498	1.42772e-15	1.51292e-13
AT3G16030	lectin protein kinase family protein ;; CALLUS EXPRESSION OF RBCS 101 (CES101); FUNCTIONS IN: in 6 functions; INVOLVED IN: protein amino acid phosphorylation; LOCATED IN: endomembrane system; EXPRESSED IN: 21 plant structures; EXPRESSED DURING: 13 growth stages; CONTAINS InterPro DOMAIN/s: Curculin-like (mannose-binding) lectin (InterPro:IPR001480), PAN-2 domain (InterPro:IPR013227), Apple-like (…	11.1605	11.6847	14.4758	1.83996	2.77165	1.83625	5.78813	2.5331	7.30284e-23	1.98237e-20
AT3G55840	Hs1pro-1 protein ;; Hs1pro-1 protein; CONTAINS InterPro DOMAIN/s: Hs1pro-1, C-terminal (InterPro:IPR009743), Hs1pro-1, N-terminal (InterPro:IPR009869); BEST Arabidopsis thaliana protein match is: ortholog of sugar beet HS1 PRO-1 2 (TAIR:AT2G40000.1); Has 60 Blast hits to 60 proteins in 17 species: Archae - 0; Bacteria - 0; Metazoa - 0; Fungi - 0; Plants - 60; Viruses - 0; Other Eukaryotes - 0 (so…	1.26708	5.2144	3.8367	0.337633	1.07883	0.367259	5.78463	2.53222	1.22379e-05	0.000275576
AT4G21840	methionine sulfoxide reductase B8 ;; methionine sulfoxide reductase B8 (MSRB8); FUNCTIONS IN: peptide-methionine-(S)-S-oxide reductase activity; INVOLVED IN: oxidation reduction; LOCATED IN: cytosol; EXPRESSED IN: root; CONTAINS InterPro DOMAIN/s: Methionine sulphoxide reductase B (InterPro:IPR002579), Mss4-like (InterPro:IPR011057); BEST Arabidopsis thaliana protein match is: methionine sulfoxid…	15.158	20.4449	40.5077	2.84066	4.77543	5.54876	5.78136	2.53141	1.01269e-10	5.29484e-09
AT3G22060	Receptor-like protein kinase-related family protein ;; Receptor-like protein kinase-related family protein; FUNCTIONS IN: molecular_function unknown; INVOLVED IN: response to abscisic acid stimulus; LOCATED IN: cell wall, vacuole; EXPRESSED IN: 17 plant structures; EXPRESSED DURING: 9 growth stages; CONTAINS InterPro DOMAIN/s: Protein of unknown function DUF26 (InterPro:IPR002902); BEST Arabidops…	163.632	117.052	176.767	32.8998	18.9263	27.3196	5.77987	2.53104	1.23118e-22	3.21014e-20
AT2G41342		0.779243	2.21428	1.93818	0.358898	0.092684	0.402198	5.77631	2.53015	1.75927e-05	0.000376883
AT3G19010	2-oxoglutarate (2OG) and Fe(II)-dependent oxygenase superfamily protein ;; 2-oxoglutarate (2OG) and Fe(II)-dependent oxygenase superfamily protein; FUNCTIONS IN: flavonol synthase activity, oxidoreductase activity, iron ion binding; INVOLVED IN: oxidation reduction, flavonoid biosynthetic process; LOCATED IN: cellular_component unknown; EXPRESSED IN: 24 plant structures; EXPRESSED DURING: 15 grow…	154.855	226.956	214.232	38.7964	29.9064	34.8289	5.75711	2.52534	1.45045e-25	5.13251e-23
AT1G67810	sulfur E2 ;; sulfur E2 (SUFE2); CONTAINS InterPro DOMAIN/s: Fe-S metabolism associated SufE (InterPro:IPR003808); BEST Arabidopsis thaliana protein match is: quinolinate synthase (TAIR:AT5G50210.1); Has 2361 Blast hits to 2361 proteins in 734 species: Archae - 2; Bacteria - 1651; Metazoa - 0; Fungi - 0; Plants - 86; Viruses - 0; Other Eukaryotes - 622 (source: NCBI BLink).	90.6691	77.0631	52.7065	25.5837	7.01349	5.78622	5.74307	2.52182	7.67351e-09	3.06569e-07
AT4G20830	FAD-binding Berberine family protein ;; FAD-binding Berberine family protein; FUNCTIONS IN: electron carrier activity, oxidoreductase activity, FAD binding, catalytic activity; INVOLVED IN: response to oxidative stress; LOCATED IN: apoplast, plasma membrane, plant-type cell wall; EXPRESSED IN: 26 plant structures; EXPRESSED DURING: 14 growth stages; CONTAINS InterPro DOMAIN/s: FAD-binding, type 2…	225.054	276.986	285.701	48.6898	51.1628	37.9788	5.71525	2.51482	9.68272e-26	3.68986e-23
AT3G51450	Calcium-dependent phosphotriesterase superfamily protein ;; Calcium-dependent phosphotriesterase superfamily protein; FUNCTIONS IN: strictosidine synthase activity; INVOLVED IN: alkaloid biosynthetic process, biosynthetic process; LOCATED IN: endomembrane system; EXPRESSED IN: 22 plant structures; EXPRESSED DURING: 13 growth stages; CONTAINS InterPro DOMAIN/s: Strictosidine synthase (InterPro:IPR…	36.0654	53.4266	50.8075	6.07817	8.26374	10.2236	5.71124	2.5138	1.34543e-21	3.06448e-19
AT2G22880	VQ motif-containing protein ;; VQ motif-containing protein; FUNCTIONS IN: molecular_function unknown; INVOLVED IN: biological_process unknown; LOCATED IN: chloroplast; EXPRESSED IN: 8 plant structures; EXPRESSED DURING: LP.06 six leaves visible, LP.04 four leaves visible, LP.10 ten leaves visible, LP.08 eight leaves visible, LP.12 twelve leaves visible; CONTAINS InterPro DOMAIN/s: VQ (InterPro:IP…	40.3682	61.2477	78.9097	15.2179	6.84557	9.55571	5.70937	2.51333	3.23206e-14	2.97891e-12
AT5G38200	Class I glutamine amidotransferase-like superfamily protein ;; Class I glutamine amidotransferase-like superfamily protein; FUNCTIONS IN: hydrolase activity; INVOLVED IN: glutamine metabolic process; LOCATED IN: cellular_component unknown; CONTAINS InterPro DOMAIN/s: Peptidase C26 (InterPro:IPR011697), Glutamine amidotransferase type 1 (InterPro:IPR017926); BEST Arabidopsis thaliana protein match…	18.4215	40.9386	32.4196	5.71196	6.53095	3.85767	5.70039	2.51106	7.09039e-16	8.02875e-14
AT2G40180	phosphatase 2C5 ;; phosphatase 2C5 (PP2C5); CONTAINS InterPro DOMAIN/s: Protein phosphatase 2C, manganese/magnesium aspartate binding site (InterPro:IPR000222), Protein phosphatase 2C-related (InterPro:IPR001932), Protein phosphatase 2C (InterPro:IPR015655), Protein phosphatase 2C, N-terminal (InterPro:IPR014045); BEST Arabidopsis thaliana protein match is: Protein phosphatase 2C family protein (…	0.981775	1.36991	2.26658	0.158828	0.34047	0.311041	5.69918	2.51075	6.43791e-07	1.91265e-05
AT1G21140	Vacuolar iron transporter (VIT) family protein ;; Vacuolar iron transporter (VIT) family protein; CONTAINS InterPro DOMAIN/s: Protein of unknown function DUF125, transmembrane (InterPro:IPR008217); BEST Arabidopsis thaliana protein match is: Vacuolar iron transporter (VIT) family protein (TAIR:AT3G43660.1); Has 1867 Blast hits to 1856 proteins in 645 species: Archae - 60; Bacteria - 1279; Metazoa…	5.05496	15.8926	12.2742	1.30896	2.82549	1.71978	5.67483	2.50458	3.08511e-08	1.1427e-06
AT5G42930	alpha/beta-Hydrolases superfamily protein ;; alpha/beta-Hydrolases superfamily protein; FUNCTIONS IN: triglyceride lipase activity; INVOLVED IN: lipid metabolic process; LOCATED IN: cellular_component unknown; CONTAINS InterPro DOMAIN/s: Lipase, class 3 (InterPro:IPR002921); BEST Arabidopsis thaliana protein match is: alpha/beta-Hydrolases superfamily protein (TAIR:AT1G56630.1); Has 1515 Blast hi…	1.34485	4.21503	7.32841	0.311025	0.640215	1.32506	5.66195	2.5013	3.54571e-05	0.000697042
AT1G25220	anthranilate synthase beta subunit 1 ;; anthranilate synthase beta subunit 1 (ASB1); FUNCTIONS IN: anthranilate synthase activity; INVOLVED IN: in 6 processes; LOCATED IN: chloroplast; EXPRESSED IN: pericycle, cotyledon vascular system, primary root tip, root, lateral root primordium; CONTAINS InterPro DOMAIN/s: Glutamine amidotransferase class-I, C-terminal (InterPro:IPR000991), Glutamine amidot…	174.11	131.428	197.115	30.8538	22.9269	35.2473	5.64601	2.49723	3.28184e-23	9.29041e-21
AT2G30400	ovate family protein 2 ;; ovate family protein 2 (OFP2); INVOLVED IN: N-terminal protein myristoylation; EXPRESSED IN: 13 plant structures; EXPRESSED DURING: 6 growth stages; CONTAINS InterPro DOMAIN/s: Protein of unknown function DUF623 (InterPro:IPR006458); BEST Arabidopsis thaliana protein match is: ovate family protein 4 (TAIR:AT1G06920.1); Has 501 Blast hits to 493 proteins in 50 species: Ar…	3.38706	7.92923	5.42772	0.971037	1.20159	0.823576	5.58841	2.48244	5.33076e-09	2.18253e-07
AT4G15120	VQ motif-containing protein ;; VQ motif-containing protein; CONTAINS InterPro DOMAIN/s: VQ (InterPro:IPR008889); BEST Arabidopsis thaliana protein match is: VQ motif-containing protein (TAIR:AT3G22160.1); Has 30201 Blast hits to 17322 proteins in 780 species: Archae - 12; Bacteria - 1396; Metazoa - 17338; Fungi - 3422; Plants - 5037; Viruses - 0; Other Eukaryotes - 2996 (source: NCBI BLink).	5.93275	9.69502	10.0086	1.45672	1.68314	1.44859	5.58714	2.48211	7.09197e-12	4.60769e-10
AT5G01550	lectin receptor kinase a4.1 ;; lectin receptor kinase a4.1 (LECRKA4.2); FUNCTIONS IN: protein serine/threonine kinase activity, binding, protein kinase activity, kinase activity, ATP binding; INVOLVED IN: abscisic acid mediated signaling pathway, seed germination; EXPRESSED IN: 6 plant structures; EXPRESSED DURING: 4 anthesis, petal differentiation and expansion stage; CONTAINS InterPro DOMAIN/s:…	1.11118	1.77058	3.78843	0.56518	0.353494	0.276043	5.58308	2.48106	7.26474e-07	2.12015e-05
AT1G03220	Eukaryotic aspartyl protease family protein ;; Eukaryotic aspartyl protease family protein; FUNCTIONS IN: aspartic-type endopeptidase activity; INVOLVED IN: response to salt stress; LOCATED IN: cell wall, plasma membrane, membrane, plant-type cell wall; EXPRESSED IN: 6 plant structures; CONTAINS InterPro DOMAIN/s: Peptidase aspartic (InterPro:IPR021109), Peptidase aspartic, catalytic (InterPro:IP…	500.269	810.449	663.401	107.519	155.812	91.7365	5.55983	2.47504	4.80975e-18	7.44609e-16
AT1G05575		12.9109	38.8868	29.2861	4.05022	7.31389	3.22909	5.55627	2.47412	7.99468e-09	3.1748e-07
AT3G21070	NAD kinase 1 ;; NAD kinase 1 (NADK1); FUNCTIONS IN: NAD+ kinase activity, NADH kinase activity; INVOLVED IN: NADP biosynthetic process, response to virus, response to hydrogen peroxide, pyridine nucleotide biosynthetic process, response to ionizing radiation; LOCATED IN: cellular_component unknown; EXPRESSED IN: 14 plant structures; EXPRESSED DURING: 11 growth stages; CONTAINS InterPro DOMAIN/s: …	71.2941	94.4611	114.26	16.0774	17.3221	17.0427	5.55121	2.4728	1.08465e-23	3.35836e-21
AT3G46110	Domain of unknown function (DUF966) ;; LOCATED IN: plasma membrane; EXPRESSED IN: 19 plant structures; EXPRESSED DURING: 10 growth stages; CONTAINS InterPro DOMAIN/s: Protein of unknown function DUF966 (InterPro:IPR010369), Uncharacterised conserved protein UCP031043 (InterPro:IPR021182); BEST Arabidopsis thaliana protein match is: Domain of unknown function (DUF966) (TAIR:AT5G59790.1); Has 195 B…	8.56878	11.9225	9.99471	2.1335	1.61437	1.74697	5.54811	2.472	7.11157e-19	1.22542e-16
AT2G48150	glutathione peroxidase 4 ;; glutathione peroxidase 4 (GPX4); FUNCTIONS IN: glutathione peroxidase activity; INVOLVED IN: oxidation reduction, response to oxidative stress, N-terminal protein myristoylation; LOCATED IN: cytosol; EXPRESSED IN: 6 plant structures; EXPRESSED DURING: L mature pollen stage, M germinated pollen stage, 4 anthesis, petal differentiation and expansion stage; CONTAINS Inter…	2.41257	1.7396	2.12162	0.373997	0.402845	0.356592	5.53521	2.46864	2.89129e-08	1.07493e-06
AT4G22530	S-adenosyl-L-methionine-dependent methyltransferases superfamily protein ;; S-adenosyl-L-methionine-dependent methyltransferases superfamily protein; FUNCTIONS IN: methyltransferase activity; INVOLVED IN: metabolic process; LOCATED IN: cellular_component unknown; EXPRESSED IN: 19 plant structures; EXPRESSED DURING: 11 growth stages; CONTAINS InterPro DOMAIN/s: Methyltransferase type 11 (InterPro:…	63.7715	66.3745	51.4478	15.405	8.27248	9.33398	5.50093	2.45968	5.1839e-23	1.44682e-20
AT1G26240	Proline-rich extensin-like family protein ;; Proline-rich extensin-like family protein; FUNCTIONS IN: structural constituent of cell wall; INVOLVED IN: plant-type cell wall organization; LOCATED IN: endomembrane system; EXPRESSED IN: root; CONTAINS InterPro DOMAIN/s: Extensin-like repeat (InterPro:IPR006706); BEST Arabidopsis thaliana protein match is: Proline-rich extensin-like family protein (T…	1.32847	3.69982	0.741669	0.349407	0.491112	0.20991	5.49295	2.45758	3.08518e-05	0.000618159
AT4G11890	Protein kinase superfamily protein ;; Protein kinase superfamily protein; FUNCTIONS IN: protein serine/threonine kinase activity, protein kinase activity, kinase activity, ATP binding; INVOLVED IN: protein amino acid phosphorylation; EXPRESSED IN: 22 plant structures; EXPRESSED DURING: 11 growth stages; CONTAINS InterPro DOMAIN/s: Protein kinase, ATP binding site (InterPro:IPR017441), Protein kin…	17.2055	18.5601	16.2938	4.68892	2.37833	2.43789	5.47697	2.45338	1.48513e-19	2.9138e-17
AT5G19240	Glycoprotein membrane precursor GPI-anchored ;; Glycoprotein membrane precursor GPI-anchored; FUNCTIONS IN: molecular_function unknown; INVOLVED IN: biological_process unknown; LOCATED IN: endomembrane system; EXPRESSED IN: 24 plant structures; EXPRESSED DURING: 14 growth stages; BEST Arabidopsis thaliana protein match is: Glycoprotein membrane precursor GPI-anchored (TAIR:AT5G19230.1); Has 1807 …	428.51	482.254	611.709	91.3422	98.2437	89.3888	5.45739	2.44821	5.72335e-25	1.95541e-22
AT5G39580	Peroxidase superfamily protein ;; Peroxidase superfamily protein; FUNCTIONS IN: peroxidase activity, heme binding; INVOLVED IN: defense response to fungus, N-terminal protein myristoylation; LOCATED IN: endomembrane system; EXPRESSED IN: 17 plant structures; EXPRESSED DURING: 12 growth stages; CONTAINS InterPro DOMAIN/s: Haem peroxidase (InterPro:IPR010255), Plant peroxidase (InterPro:IPR000823),…	160.535	264.547	241.064	54.2662	47.9495	20.5653	5.42547	2.43975	5.42156e-13	4.26324e-11
AT1G01340	cyclic nucleotide gated channel 10 ;; cyclic nucleotide gated channel 10 (CNGC10); FUNCTIONS IN: ion channel activity, cyclic nucleotide binding, calmodulin binding; INVOLVED IN: ion transport, transmembrane transport; LOCATED IN: membrane; EXPRESSED IN: 14 plant structures; EXPRESSED DURING: 10 growth stages; CONTAINS InterPro DOMAIN/s: Cyclic nucleotide-binding (InterPro:IPR000595), Cyclic nucl…	25.6031	28.9043	24.9848	6.76005	4.78648	3.12227	5.41914	2.43806	1.37268e-20	2.92484e-18
AT5G64750	Integrase-type DNA-binding superfamily protein ;; ABA REPRESSOR1 (ABR1); CONTAINS InterPro DOMAIN/s: DNA-binding, integrase-type (InterPro:IPR016177), Pathogenesis-related transcriptional factor/ERF, DNA-binding (InterPro:IPR001471); BEST Arabidopsis thaliana protein match is: Integrase-type DNA-binding superfamily protein (TAIR:AT5G61890.1); Has 1807 Blast hits to 1807 proteins in 277 species: A…	8.13941	8.15766	9.87686	1.62779	1.12623	2.1105	5.38059	2.42776	9.90189e-16	1.08407e-13
AT1G69930	glutathione S-transferase TAU 11 ;; glutathione S-transferase TAU 11 (GSTU11); CONTAINS InterPro DOMAIN/s: Thioredoxin fold (InterPro:IPR012335), Glutathione S-transferase, C-terminal-like (InterPro:IPR010987), Glutathione S-transferase/chloride channel, C-terminal (InterPro:IPR017933), Glutathione S-transferase, N-terminal (InterPro:IPR004045), Thioredoxin-like fold (InterPro:IPR012336); BEST Ar…	4.77586	6.56019	7.4931	2.01523	0.263959	1.22896	5.36727	2.42419	6.46988e-06	0.000158281
AT5G57010	calmodulin-binding family protein ;; calmodulin-binding family protein; CONTAINS InterPro DOMAIN/s: IQ calmodulin-binding region (InterPro:IPR000048); BEST Arabidopsis thaliana protein match is: calmodulin-binding family protein (TAIR:AT4G33050.3); Has 390 Blast hits to 271 proteins in 57 species: Archae - 0; Bacteria - 20; Metazoa - 0; Fungi - 100; Plants - 264; Viruses - 0; Other Eukaryotes - 6…	4.25396	6.84579	9.0172	0.861847	2.22709	0.675329	5.34418	2.41797	1.13125e-07	3.79304e-06
AT4G18430	RAB GTPase homolog A1E ;; RAB GTPase homolog A1E (RABA1e); FUNCTIONS IN: GTP binding; INVOLVED IN: protein transport, small GTPase mediated signal transduction; LOCATED IN: plasma membrane; EXPRESSED IN: 23 plant structures; EXPRESSED DURING: 12 growth stages; CONTAINS InterPro DOMAIN/s: Ras GTPase (InterPro:IPR001806), Small GTP-binding protein (InterPro:IPR005225), Small GTPase (InterPro:IPR020…	37.0011	43.6704	47.067	9.80953	8.57395	5.63528	5.31828	2.41096	7.60531e-22	1.79413e-19
AT1G19320	Pathogenesis-related thaumatin superfamily protein ;; Pathogenesis-related thaumatin superfamily protein; FUNCTIONS IN: molecular_function unknown; INVOLVED IN: response to other organism; LOCATED IN: endomembrane system; CONTAINS InterPro DOMAIN/s: Thaumatin, pathogenesis-related (InterPro:IPR001938); BEST Arabidopsis thaliana protein match is: thaumatin-like protein 3 (TAIR:AT1G75030.1); Has 16…	1.14007	1.77591	1.42154	0.240081	0.341258	0.235081	5.31285	2.40948	3.79436e-07	1.16935e-05
AT3G15990	sulfate transporter 3;4 ;; sulfate transporter 3;4 (SULTR3;4); FUNCTIONS IN: sulfate transmembrane transporter activity; INVOLVED IN: sulfate transport, transport, transmembrane transport; LOCATED IN: integral to membrane, membrane; EXPRESSED IN: 10 plant structures; EXPRESSED DURING: 4 anthesis, C globular stage, petal differentiation and expansion stage, E expanded cotyledon stage, D bilateral …	5.30515	13.1417	9.26289	1.35586	2.39654	1.46867	5.30728	2.40797	1.38912e-11	8.71101e-10
AT5G52710	Copper transport protein family ;; Copper transport protein family; BEST Arabidopsis thaliana protein match is: Copper transport protein family (TAIR:AT5G52680.1); Has 1807 Blast hits to 1807 proteins in 277 species: Archae - 0; Bacteria - 0; Metazoa - 736; Fungi - 347; Plants - 385; Viruses - 0; Other Eukaryotes - 339 (source: NCBI BLink).	3.65089	7.77359	3.11117	0.786685	1.78573	0.182038	5.27715	2.39976	0.000124306	0.00212532
AT1G21130	O-methyltransferase family protein ;; O-methyltransferase family protein; FUNCTIONS IN: methyltransferase activity, protein dimerization activity, O-methyltransferase activity; LOCATED IN: cytosol; EXPRESSED IN: 15 plant structures; EXPRESSED DURING: 9 growth stages; CONTAINS InterPro DOMAIN/s: Winged helix-turn-helix transcription repressor DNA-binding (InterPro:IPR011991), Plant methyltransfera…	384.48	627.508	508.01	65.7702	134.481	88.4543	5.26486	2.3964	1.38385e-14	1.31207e-12
AT1G78410	VQ motif-containing protein ;; VQ motif-containing protein; CONTAINS InterPro DOMAIN/s: VQ (InterPro:IPR008889); BEST Arabidopsis thaliana protein match is: VQ motif-containing protein (TAIR:AT1G17147.1); Has 53 Blast hits to 53 proteins in 9 species: Archae - 0; Bacteria - 0; Metazoa - 0; Fungi - 0; Plants - 53; Viruses - 0; Other Eukaryotes - 0 (source: NCBI BLink).	9.18511	18.0821	20.5015	4.56185	1.98951	2.56387	5.24055	2.38972	1.42223e-09	6.30489e-08
AT1G15520	pleiotropic drug resistance 12 ;; pleiotropic drug resistance 12 (PDR12); CONTAINS InterPro DOMAIN/s: ATPase, AAA+ type, core (InterPro:IPR003593), ABC transporter-like (InterPro:IPR003439), Plant PDR ABC transporter associated (InterPro:IPR013581), ABC-2 type transporter (InterPro:IPR013525); BEST Arabidopsis thaliana protein match is: pleiotropic drug resistance 11 (TAIR:AT1G66950.1); Has 37798…	3.30912	3.92744	4.78592	1.07295	0.572445	0.665112	5.20338	2.37945	4.58437e-16	5.37538e-14
AT5G24600	Protein of unknown function, DUF599 ;; Protein of unknown function, DUF599; INVOLVED IN: biological_process unknown; LOCATED IN: plasma membrane; EXPRESSED IN: 15 plant structures; EXPRESSED DURING: 6 growth stages; CONTAINS InterPro DOMAIN/s: Protein of unknown function DUF599 (InterPro:IPR006747); BEST Arabidopsis thaliana protein match is: Protein of unknown function, DUF599 (TAIR:AT3G18215.1)…	1.76112	2.82043	3.35044	0.734514	0.369201	0.420975	5.20236	2.37917	9.21304e-08	3.14226e-06
AT1G02920	glutathione S-transferase 7 ;; glutathione S-transferase 7 (GSTF7); FUNCTIONS IN: glutathione transferase activity, copper ion binding, cobalt ion binding, glutathione binding; INVOLVED IN: defense response to fungus, incompatible interaction, response to cadmium ion, response to salt stress, defense response to bacterium, toxin catabolic process; LOCATED IN: nucleus, vacuole, cytoplasm; EXPRESSE…	837.967	796.956	874.721	190.252	101.829	191.574	5.18892	2.37543	2.12221e-19	4.00512e-17
AT3G02800	Tyrosine phosphatase family protein ;; Tyrosine phosphatase family protein; FUNCTIONS IN: phosphatase activity, protein tyrosine phosphatase activity, phosphoprotein phosphatase activity; INVOLVED IN: dephosphorylation; LOCATED IN: cellular_component unknown; EXPRESSED IN: 22 plant structures; EXPRESSED DURING: 15 growth stages; CONTAINS InterPro DOMAIN/s: Protein-tyrosine phosphatase, active sit…	2.84401	10.2949	7.28247	1.31124	1.4998	1.13591	5.17398	2.37127	2.17524e-07	6.98616e-06
AT4G23250	kinases;protein kinases ;; EMBRYO DEFECTIVE 1290 (EMB1290); FUNCTIONS IN: protein kinase activity, kinase activity; INVOLVED IN: protein amino acid autophosphorylation, embryo development ending in seed dormancy; LOCATED IN: plasma membrane; EXPRESSED IN: stem; CONTAINS InterPro DOMAIN/s: Protein kinase, ATP binding site (InterPro:IPR017441), Serine/threonine-protein kinase domain (InterPro:IPR00…	15.0404	13.8231	15.0319	3.05904	2.0056	3.45891	5.1499	2.36454	1.73515e-23	5.28982e-21
AT5G19230	Glycoprotein membrane precursor GPI-anchored ;; Glycoprotein membrane precursor GPI-anchored; FUNCTIONS IN: molecular_function unknown; INVOLVED IN: biological_process unknown; LOCATED IN: anchored to plasma membrane, plasma membrane, anchored to membrane; EXPRESSED IN: callus; BEST Arabidopsis thaliana protein match is: Glycoprotein membrane precursor GPI-anchored (TAIR:AT5G19240.1); Has 1807 Bl…	187.267	254.447	273.878	32.4192	58.2561	48.31	5.14869	2.36421	3.07182e-17	4.22717e-15
AT1G30730	FAD-binding Berberine family protein ;; FAD-binding Berberine family protein; FUNCTIONS IN: electron carrier activity, oxidoreductase activity, FAD binding, catalytic activity; LOCATED IN: endomembrane system; CONTAINS InterPro DOMAIN/s: FAD-binding, type 2 (InterPro:IPR016166), Berberine/berberine-like (InterPro:IPR012951), FAD linked oxidase, N-terminal (InterPro:IPR006094); BEST Arabidopsis th…	27.8314	68.0311	89.0122	3.04545	21.0895	12.0171	5.11382	2.3544	2.21367e-05	0.000463702
AT2G31945		1.95023	4.53544	2.48283	0.227945	0.993275	0.542165	5.08595	2.34652	3.56945e-05	0.000700319
AT2G46750	D-arabinono-1,4-lactone oxidase family protein ;; D-arabinono-1,4-lactone oxidase family protein; FUNCTIONS IN: oxidoreductase activity, D-arabinono-1,4-lactone oxidase activity, FAD binding, catalytic activity; INVOLVED IN: oxidation reduction; LOCATED IN: membrane; EXPRESSED IN: hypocotyl, root; CONTAINS InterPro DOMAIN/s: D-arabinono-1,4-lactone oxidase (InterPro:IPR007173), FAD-binding, type …	25.2005	45.9882	52.2619	3.65465	11.9511	8.80363	5.0575	2.33842	3.10372e-09	1.31831e-07
AT4G22690	cytochrome P450, family 706, subfamily A, polypeptide 1 ;; "cytochrome P450, family 706, subfamily A, polypeptide 1" (CYP706A1); FUNCTIONS IN: electron carrier activity, monooxygenase activity, iron ion binding, oxygen binding, heme binding; INVOLVED IN: oxidation reduction; LOCATED IN: mitochondrion, cell wall, plasma membrane; EXPRESSED IN: flower, guard cell, cultured cell, leaf; CONTAINS Inte…	199.928	370.435	278.075	41.0257	72.8378	54.2803	5.0459	2.33511	1.40036e-14	1.3214e-12
AT2G15220	Plant basic secretory protein (BSP) family protein ;; Plant basic secretory protein (BSP) family protein; INVOLVED IN: defense response; LOCATED IN: endomembrane system; EXPRESSED DURING: seedling growth; CONTAINS InterPro DOMAIN/s: Uncharacterised protein family, basic secretory protein (InterPro:IPR007541); BEST Arabidopsis thaliana protein match is: Plant basic secretory protein (BSP) family p…	25.5031	36.5379	49.7924	5.17829	6.96229	10.1553	5.01587	2.3265	1.27051e-13	1.0534e-11
AT5G15870	glycosyl hydrolase family 81 protein ;; glycosyl hydrolase family 81 protein; FUNCTIONS IN: hydrolase activity, acting on glycosyl bonds, endo-1,3(4)-beta-glucanase activity; INVOLVED IN: response to cyclopentenone; EXPRESSED IN: 23 plant structures; EXPRESSED DURING: 13 growth stages; CONTAINS InterPro DOMAIN/s: Glycoside hydrolase, family 81 (InterPro:IPR005200); BEST Arabidopsis thaliana prote…	27.1735	29.2104	33.0524	7.15345	5.67146	5.03022	5.009	2.32452	2.41832e-26	9.77987e-24
AT4G28110	myb domain protein 41 ;; myb domain protein 41 (MYB41); CONTAINS InterPro DOMAIN/s: SANT, DNA-binding (InterPro:IPR001005), Homeodomain-like (InterPro:IPR009057), Myb, DNA-binding (InterPro:IPR014778), HTH transcriptional regulator, Myb-type, DNA-binding (InterPro:IPR017930), Homeodomain-related (InterPro:IPR012287), Myb transcription factor (InterPro:IPR015495); BEST Arabidopsis thaliana protein…	0.823672	1.20278	1.41206	0.167853	0.417994	0.101536	5.00232	2.3226	3.3276e-05	0.000659397
AT4G27970	SLAC1 homologue 2 ;; SLAC1 homologue 2 (SLAH2); FUNCTIONS IN: transporter activity; INVOLVED IN: transmembrane transport; LOCATED IN: integral to membrane, plasma membrane; EXPRESSED IN: 21 plant structures; EXPRESSED DURING: 11 growth stages; CONTAINS InterPro DOMAIN/s: C4-dicarboxylate transporter/malic acid transport protein (InterPro:IPR004695); BEST Arabidopsis thaliana protein match is: SLA…	20.2627	41.0935	27.4486	6.43103	5.69012	5.63376	5.0017	2.32242	3.66349e-18	5.9021e-16
AT1G74360	Leucine-rich repeat protein kinase family protein ;; Leucine-rich repeat protein kinase family protein; FUNCTIONS IN: protein serine/threonine kinase activity, protein kinase activity, ATP binding; INVOLVED IN: transmembrane receptor protein tyrosine kinase signaling pathway, protein amino acid phosphorylation; LOCATED IN: mitochondrion; EXPRESSED IN: 15 plant structures; EXPRESSED DURING: 9 grow…	5.04187	7.8083	7.51586	1.62873	1.28257	1.16371	4.99779	2.32129	2.16256e-19	4.04276e-17
AT1G61560	Seven transmembrane MLO family protein ;; MILDEW RESISTANCE LOCUS O 6 (MLO6); FUNCTIONS IN: calmodulin binding; INVOLVED IN: defense response to fungus, incompatible interaction, cell death, defense response; LOCATED IN: plasma membrane; EXPRESSED IN: 26 plant structures; EXPRESSED DURING: 8 growth stages; CONTAINS InterPro DOMAIN/s: Mlo-related protein (InterPro:IPR004326); BEST Arabidopsis thal…	10.3486	15.6326	18.0079	2.84868	4.01288	1.98311	4.97352	2.31427	2.85762e-14	2.6461e-12
AT3G50470	homolog of RPW8 3 ;; homolog of RPW8 3 (HR3); CONTAINS InterPro DOMAIN/s: Powdery mildew resistance protein, RPW8 domain (InterPro:IPR008808); BEST Arabidopsis thaliana protein match is: homolog of RPW8 2 (TAIR:AT3G50460.1); Has 133 Blast hits to 132 proteins in 16 species: Archae - 0; Bacteria - 0; Metazoa - 2; Fungi - 2; Plants - 123; Viruses - 0; Other Eukaryotes - 6 (source: NCBI BLink).	7.30707	7.94069	7.31815	1.46274	1.65281	1.42559	4.96921	2.31302	9.3281e-12	6.0407e-10
AT1G08050	Zinc finger (C3HC4-type RING finger) family protein ;; Zinc finger (C3HC4-type RING finger) family protein; FUNCTIONS IN: ubiquitin-protein ligase activity, zinc ion binding; LOCATED IN: plasma membrane; EXPRESSED IN: 12 plant structures; EXPRESSED DURING: 4 anthesis, LP.10 ten leaves visible, petal differentiation and expansion stage, LP.08 eight leaves visible; CONTAINS InterPro DOMAIN/s: Zinc …	16.8147	13.3525	15.0722	4.30374	2.46058	2.34856	4.96434	2.3116	1.70151e-19	3.27351e-17
AT2G31880	Leucine-rich repeat protein kinase family protein ;; SUPPRESSOR OF BIR1 1 (SOBIR1); FUNCTIONS IN: protein serine/threonine kinase activity, kinase activity, ATP binding; INVOLVED IN: protein amino acid phosphorylation, transmembrane receptor protein tyrosine kinase signaling pathway, positive regulation of defense response, negative regulation of floral organ abscission, positive regulation of ce…	59.5151	67.5601	84.4843	14.6696	14.8793	13.1981	4.94911	2.30717	2.16193e-23	6.39415e-21
AT4G23700	cation/H+ exchanger 17 ;; cation/H+ exchanger 17 (CHX17); FUNCTIONS IN: monovalent cation:hydrogen antiporter activity, sodium:hydrogen antiporter activity; INVOLVED IN: N-terminal protein myristoylation, cation transport; LOCATED IN: integral to membrane; EXPRESSED IN: stem, sepal, root, leaf, stamen; EXPRESSED DURING: 4 anthesis; CONTAINS InterPro DOMAIN/s: Cation/H+ exchanger (InterPro:IPR0061…	2.12452	3.36425	4.13979	0.552967	0.791225	0.60852	4.93086	2.30184	1.9127e-10	9.89609e-09
AT4G39830	Cupredoxin superfamily protein ;; Cupredoxin superfamily protein; FUNCTIONS IN: oxidoreductase activity, L-ascorbate oxidase activity, copper ion binding; INVOLVED IN: oxidation reduction; LOCATED IN: endomembrane system, extracellular region; EXPRESSED IN: 19 plant structures; EXPRESSED DURING: 12 growth stages; CONTAINS InterPro DOMAIN/s: Multicopper oxidase, type 3 (InterPro:IPR011707), Multic…	4.65524	6.04937	5.99075	1.54006	1.13691	0.728793	4.90209	2.2934	2.07631e-12	1.46944e-10
AT2G03020	Heat shock protein HSP20/alpha crystallin family ;; Heat shock protein HSP20/alpha crystallin family; FUNCTIONS IN: aspartic-type endopeptidase activity; INVOLVED IN: proteolysis; LOCATED IN: cellular_component unknown; CONTAINS InterPro DOMAIN/s: Heat shock protein Hsp20 (InterPro:IPR002068), Small heat shock protein, predicted, plant (InterPro:IPR016952), Peptidase A1 (InterPro:IPR001461), HSP2…	1.881	2.65562	1.09976	0.278027	0.62791	0.246316	4.89161	2.29031	9.35498e-06	0.000218607
AT2G22860	phytosulfokine 2 precursor ;; phytosulfokine 2 precursor (PSK2); FUNCTIONS IN: growth factor activity; INVOLVED IN: cell proliferation, cell differentiation, organ morphogenesis; LOCATED IN: extracellular matrix; EXPRESSED IN: 21 plant structures; EXPRESSED DURING: 11 growth stages; CONTAINS InterPro DOMAIN/s: Phytosulfokine (InterPro:IPR009438); BEST Arabidopsis thaliana protein match is: phytos…	14.9973	51.3989	34.4409	3.39118	9.66105	7.57717	4.88803	2.28925	4.26859e-07	1.30939e-05
AT3G55090	ABC-2 type transporter family protein ;; ABC-2 type transporter family protein; FUNCTIONS IN: ATPase activity, coupled to transmembrane movement of substances; INVOLVED IN: response to cyclopentenone; LOCATED IN: membrane; EXPRESSED IN: sepal, root, flower, carpel, stamen; EXPRESSED DURING: 4 anthesis, petal differentiation and expansion stage; CONTAINS InterPro DOMAIN/s: ATPase, AAA+ type, core …	2.35567	5.29888	5.14016	0.989871	1.11513	0.521602	4.8712	2.28428	2.05407e-08	7.78268e-07
AT4G40020	Myosin heavy chain-related protein ;; Myosin heavy chain-related protein; BEST Arabidopsis thaliana protein match is: Plant protein of unknown function (DUF827) (TAIR:AT5G16730.1); Has 160438 Blast hits to 85353 proteins in 3205 species: Archae - 2021; Bacteria - 26641; Metazoa - 65466; Fungi - 13044; Plants - 8368; Viruses - 589; Other Eukaryotes - 44309 (source: NCBI BLink).	1.65936	1.42966	2.04182	0.41507	0.208537	0.432773	4.857	2.28006	6.47014e-08	2.28951e-06
AT3G15356	Legume lectin family protein ;; Legume lectin family protein; FUNCTIONS IN: carbohydrate binding, binding; INVOLVED IN: defense response to fungus, incompatible interaction; LOCATED IN: apoplast, cell wall; EXPRESSED IN: 7 plant structures; CONTAINS InterPro DOMAIN/s: Legume lectin, beta chain (InterPro:IPR001220), Concanavalin A-like lectin/glucanase, subgroup (InterPro:IPR013320), Concanavalin …	490.922	637.936	522.241	106.684	106.366	127.426	4.84938	2.2778	7.95787e-23	2.13099e-20
AT5G20230	blue-copper-binding protein ;; blue-copper-binding protein (BCB); FUNCTIONS IN: electron carrier activity, copper ion binding; INVOLVED IN: response to oxidative stress, response to salt stress, aluminum ion transport, response to wounding, response to absence of light; LOCATED IN: anchored to plasma membrane, plasma membrane, vacuole, anchored to membrane; EXPRESSED IN: 24 plant structures; EXPR…	186.671	229.213	218.424	61.4113	42.7073	26.6863	4.84927	2.27777	5.37236e-16	6.18946e-14
AT3G11080	receptor like protein 35 ;; receptor like protein 35 (RLP35); FUNCTIONS IN: kinase activity; INVOLVED IN: signal transduction, defense response; LOCATED IN: endomembrane system; EXPRESSED IN: stem, stamen; EXPRESSED DURING: 4 anthesis; CONTAINS InterPro DOMAIN/s: Leucine-rich repeat-containing N-terminal domain, type 2 (InterPro:IPR013210), Leucine-rich repeat (InterPro:IPR001611); BEST Arabidops…	2.16958	3.39275	4.50543	0.743785	0.634614	0.701933	4.8395	2.27486	5.83343e-11	3.15834e-09
AT2G46495	RING/U-box superfamily protein ;; RING/U-box superfamily protein; FUNCTIONS IN: zinc ion binding; INVOLVED IN: biological_process unknown; LOCATED IN: endomembrane system; EXPRESSED IN: cultured cell; CONTAINS InterPro DOMAIN/s: Zinc finger, RING-type (InterPro:IPR001841), Zinc finger, C3HC4 RING-type (InterPro:IPR018957); BEST Arabidopsis thaliana protein match is: RING/U-box superfamily protein…	2.49926	3.43714	4.36177	1.15048	0.345645	0.637603	4.82637	2.27094	1.04219e-06	2.93353e-05
AT1G33590	Leucine-rich repeat (LRR) family protein ;; Leucine-rich repeat (LRR) family protein; INVOLVED IN: signal transduction, response to karrikin, defense response; LOCATED IN: cell wall, chloroplast, plant-type cell wall; EXPRESSED IN: 22 plant structures; EXPRESSED DURING: 14 growth stages; CONTAINS InterPro DOMAIN/s: Leucine-rich repeat, typical subtype (InterPro:IPR003591), Leucine-rich repeat-con…	227.473	300.664	300.912	52.5906	60.638	59.0193	4.81312	2.26697	5.37761e-22	1.29955e-19
AT1G71400	receptor like protein 12 ;; receptor like protein 12 (RLP12); INVOLVED IN: signal transduction, defense response; LOCATED IN: endomembrane system; EXPRESSED IN: 7 plant structures; EXPRESSED DURING: LP.04 four leaves visible, petal differentiation and expansion stage; CONTAINS InterPro DOMAIN/s: Leucine-rich repeat, typical subtype (InterPro:IPR003591), Leucine-rich repeat-containing N-terminal d…	22.3124	32.2265	36.05	6.33391	7.09533	5.40528	4.80973	2.26595	2.77808e-20	5.67529e-18
AT1G28190		20.8191	42.1083	28.7722	7.0886	6.39346	5.66004	4.79047	2.26017	8.33769e-17	1.09417e-14
AT5G37485	other RNA ;;	2.27698	4.2915	4.06477	0.373515	1.08287	0.764913	4.78695	2.25911	6.17367e-06	0.000151972
AT4G28490	Leucine-rich receptor-like protein kinase family protein ;; HAESA (HAE); CONTAINS InterPro DOMAIN/s: Protein kinase, ATP binding site (InterPro:IPR017441), Protein kinase, catalytic domain (InterPro:IPR000719), Leucine-rich repeat-containing N-terminal domain, type 2 (InterPro:IPR013210), Leucine-rich repeat (InterPro:IPR001611), Serine/threonine-protein kinase-like domain (InterPro:IPR017442), P…	11.0674	8.56963	7.22447	2.36597	1.55779	1.73139	4.74991	2.2479	3.22619e-20	6.52349e-18
AT4G10510	Subtilase family protein ;; Subtilase family protein; FUNCTIONS IN: identical protein binding, serine-type endopeptidase activity; INVOLVED IN: proteolysis, negative regulation of catalytic activity; EXPRESSED IN: male gametophyte, root; CONTAINS InterPro DOMAIN/s: Protease-associated PA (InterPro:IPR003137), Proteinase inhibitor, propeptide (InterPro:IPR009020), Peptidase S8/S53, subtilisin/kexi…	1.30024	0.900513	2.63458	0.210156	0.261878	0.546904	4.74547	2.24655	1.49297e-05	0.000325823
AT1G14260	RING/FYVE/PHD zinc finger superfamily protein ;; RING/FYVE/PHD zinc finger superfamily protein; CONTAINS InterPro DOMAIN/s: Protein of unknown function DUF3675 (InterPro:IPR022143), Zinc finger, C3HC4 RING-type (InterPro:IPR018957), Zinc finger, RING-CH-type (InterPro:IPR011016); BEST Arabidopsis thaliana protein match is: RING/FYVE/PHD zinc finger superfamily protein (TAIR:AT2G02960.3); Has 1793…	3.27975	4.4874	5.51691	0.922734	0.926773	0.959068	4.72982	2.24179	2.98449e-10	1.49345e-08
AT5G06740	Concanavalin A-like lectin protein kinase family protein ;; Concanavalin A-like lectin protein kinase family protein; FUNCTIONS IN: in 6 functions; INVOLVED IN: protein amino acid phosphorylation; LOCATED IN: endomembrane system; EXPRESSED IN: root; CONTAINS InterPro DOMAIN/s: Legume lectin, beta chain (InterPro:IPR001220), Protein kinase, ATP binding site (InterPro:IPR017441), Serine/threonine-p…	6.7747	12.8335	14.0482	1.05127	4.10681	2.00824	4.69648	2.23158	3.52849e-07	1.09593e-05
AT5G02780	glutathione transferase lambda 1 ;; glutathione transferase lambda 1 (GSTL1); CONTAINS InterPro DOMAIN/s: Thioredoxin fold (InterPro:IPR012335), Glutathione S-transferase, C-terminal-like (InterPro:IPR010987), Glutathione S-transferase/chloride channel, C-terminal (InterPro:IPR017933), Glutathione S-transferase, N-terminal (InterPro:IPR004045), Thioredoxin-like fold (InterPro:IPR012336); BEST Ara…	13.6724	7.06309	28.0156	3.90791	1.2052	5.31758	4.67381	2.2246	1.5668e-05	0.000338948
AT5G14230		16.0129	21.9086	19.2289	4.15634	3.9261	4.15829	4.66888	2.22308	3.89298e-24	1.26397e-21
AT3G51920	calmodulin 9 ;; calmodulin 9 (CAM9); FUNCTIONS IN: calcium ion binding; INVOLVED IN: response to salt stress, response to water deprivation, detection of calcium ion, calcium-mediated signaling, response to abscisic acid stimulus; LOCATED IN: cytosol, nucleus; EXPRESSED IN: 24 plant structures; EXPRESSED DURING: 13 growth stages; CONTAINS InterPro DOMAIN/s: EF-Hand 1, calcium-binding site (InterP…	222.991	267.095	367.485	45.6811	65.9916	72.2083	4.66372	2.22148	9.01663e-16	9.92631e-14
AT1G13480	Protein of unknown function (DUF1262) ;; Protein of unknown function (DUF1262); CONTAINS InterPro DOMAIN/s: Protein of unknown function DUF1262 (InterPro:IPR010683); BEST Arabidopsis thaliana protein match is: Protein of unknown function (DUF1262) (TAIR:AT1G13520.1); Has 111 Blast hits to 104 proteins in 9 species: Archae - 0; Bacteria - 0; Metazoa - 0; Fungi - 0; Plants - 111; Viruses - 0; Other…	8.03914	8.70185	13.081	3.16096	1.81236	1.43372	4.65455	2.21864	7.84515e-11	4.15667e-09
AT5G38900	Thioredoxin superfamily protein ;; Thioredoxin superfamily protein; FUNCTIONS IN: protein disulfide oxidoreductase activity; INVOLVED IN: defense response to fungus, incompatible interaction; LOCATED IN: cellular_component unknown; EXPRESSED IN: 16 plant structures; EXPRESSED DURING: 10 growth stages; CONTAINS InterPro DOMAIN/s: DSBA oxidoreductase (InterPro:IPR001853), Thioredoxin-like fold (Int…	12.5336	8.01438	13.1016	3.42129	1.39742	2.42042	4.64829	2.2167	4.4116e-10	2.11671e-08
AT2G18690		85.5625	138.187	146.517	19.7788	39.9036	20.0939	4.64131	2.21453	1.5591e-11	9.74608e-10
AT3G47540	Chitinase family protein ;; Chitinase family protein; FUNCTIONS IN: chitinase activity; INVOLVED IN: carbohydrate metabolic process, cell wall macromolecule catabolic process; LOCATED IN: endomembrane system; EXPRESSED IN: 22 plant structures; EXPRESSED DURING: 13 growth stages; CONTAINS InterPro DOMAIN/s: Glycoside hydrolase, family 19 (InterPro:IPR016283), Glycoside hydrolase, family 19, cataly…	14.096	26.7886	24.8528	3.20003	5.3449	5.69371	4.61683	2.2069	1.42533e-12	1.03839e-10
AT4G21390	S-locus lectin protein kinase family protein ;; B120; FUNCTIONS IN: protein serine/threonine kinase activity, sugar binding, protein kinase activity, ATP binding; INVOLVED IN: protein amino acid phosphorylation, recognition of pollen; LOCATED IN: plasma membrane; EXPRESSED IN: 13 plant structures; EXPRESSED DURING: 8 growth stages; CONTAINS InterPro DOMAIN/s: Curculin-like (mannose-binding) lecti…	8.39498	17.4597	14.5053	3.4361	2.38186	2.93899	4.60891	2.20443	4.24981e-15	4.36343e-13
AT4G15417	RNAse II-like 1 ;; RNAse II-like 1 (RTL1); FUNCTIONS IN: RNA binding, ribonuclease III activity; INVOLVED IN: RNA processing; LOCATED IN: cellular_component unknown; EXPRESSED IN: root; CONTAINS InterPro DOMAIN/s: Ribonuclease III (InterPro:IPR000999); BEST Arabidopsis thaliana protein match is: RNAse THREE-like protein 2 (TAIR:AT3G20420.1); Has 6428 Blast hits to 6386 proteins in 2315 species: A…	5.54409	6.04978	9.11463	1.60054	1.45396	1.4394	4.60814	2.20418	9.4276e-10	4.24585e-08
AT2G36770	UDP-Glycosyltransferase superfamily protein ;; UDP-Glycosyltransferase superfamily protein; FUNCTIONS IN: transferase activity, transferring hexosyl groups, UDP-glycosyltransferase activity, transferase activity, transferring glycosyl groups; INVOLVED IN: metabolic process; LOCATED IN: cellular_component unknown; CONTAINS InterPro DOMAIN/s: UDP-glucuronosyl/UDP-glucosyltransferase (InterPro:IPR00…	1.83959	3.26972	1.48781	0.82182	0.242743	0.367955	4.60526	2.20328	9.54199e-06	0.000221669
AT2G15490	UDP-glycosyltransferase 73B4 ;; UDP-glycosyltransferase 73B4 (UGT73B4); FUNCTIONS IN: quercetin 3-O-glucosyltransferase activity, UDP-glycosyltransferase activity, quercetin 7-O-glucosyltransferase activity, UDP-glucosyltransferase activity, transferase activity, transferring glycosyl groups; INVOLVED IN: response to other organism; LOCATED IN: endomembrane system; EXPRESSED IN: root; CONTAINS In…	56.4672	50.1032	54.2113	14.2245	5.48038	15.3842	4.5821	2.19601	1.19244e-12	8.8832e-11
AT3G16530	Legume lectin family protein ;; Legume lectin family protein; FUNCTIONS IN: carbohydrate binding, binding; INVOLVED IN: response to chitin; LOCATED IN: apoplast, cell wall, nucleus, plant-type cell wall; EXPRESSED IN: 16 plant structures; EXPRESSED DURING: 9 growth stages; CONTAINS InterPro DOMAIN/s: Legume lectin, beta chain (InterPro:IPR001220), Concanavalin A-like lectin/glucanase, subgroup (I…	567.674	614.743	531.073	131.427	115.935	127.538	4.57054	2.19236	4.45155e-24	1.40019e-21
AT3G09940	monodehydroascorbate reductase ;; monodehydroascorbate reductase (MDHAR); FUNCTIONS IN: monodehydroascorbate reductase (NADH) activity; INVOLVED IN: response to jasmonic acid stimulus, regulation of symbiosis, encompassing mutualism through parasitism, response to water deprivation, response to salt stress, response to symbiotic fungus; LOCATED IN: cytosol; EXPRESSED IN: 13 plant structures; EXPR…	140.117	201.842	303.083	27.1875	58.0495	56.1188	4.56325	2.19006	4.08916e-10	1.98119e-08
AT1G70920	homeobox-leucine zipper protein 18 ;; homeobox-leucine zipper protein 18 (HB18); FUNCTIONS IN: DNA binding, sequence-specific DNA binding transcription factor activity; INVOLVED IN: regulation of transcription, DNA-dependent, regulation of transcription; LOCATED IN: nucleus, chloroplast; EXPRESSED IN: hypocotyl, root, flower; EXPRESSED DURING: 4 anthesis; CONTAINS InterPro DOMAIN/s: Homeobox, con…	1.94915	2.71042	4.34523	0.703506	0.648925	0.621761	4.56126	2.18943	3.49301e-07	1.08662e-05
AT3G09830	Protein kinase superfamily protein ;; Protein kinase superfamily protein; FUNCTIONS IN: protein kinase activity, kinase activity, ATP binding; INVOLVED IN: protein amino acid phosphorylation; LOCATED IN: plasma membrane; EXPRESSED IN: 23 plant structures; EXPRESSED DURING: 13 growth stages; CONTAINS InterPro DOMAIN/s: Protein kinase, ATP binding site (InterPro:IPR017441), Protein kinase, catalyti…	34.3301	35.8046	40.2421	8.95371	9.28791	6.06203	4.54157	2.18319	2.7733e-21	6.0391e-19
AT5G04310	Pectin lyase-like superfamily protein ;; Pectin lyase-like superfamily protein; CONTAINS InterPro DOMAIN/s: Pectin lyase fold/virulence factor (InterPro:IPR011050), AmbAllergen (InterPro:IPR018082), Pectate lyase/Amb allergen (InterPro:IPR002022), Pectin lyase fold (InterPro:IPR012334); BEST Arabidopsis thaliana protein match is: Pectin lyase-like superfamily protein (TAIR:AT3G54920.1); Has 1753 …	11.4932	13.8749	11.5549	3.12018	2.73922	2.2882	4.53176	2.18007	1.81402e-19	3.45641e-17
AT1G65690	Late embryogenesis abundant (LEA) hydroxyproline-rich glycoprotein family ;; Late embryogenesis abundant (LEA) hydroxyproline-rich glycoprotein family; CONTAINS InterPro DOMAIN/s: Late embryogenesis abundant protein, group 2 (InterPro:IPR004864); BEST Arabidopsis thaliana protein match is: NDR1/HIN1-like 25 (TAIR:AT5G36970.1); Has 985 Blast hits to 984 proteins in 28 species: Archae - 0; Bacteria…	20.9955	24.9349	23.5235	6.60462	4.58544	4.13911	4.53084	2.17978	4.17434e-19	7.38559e-17
AT4G23170	receptor-like protein kinase-related family protein ;; EP1; FUNCTIONS IN: protein kinase activity; INVOLVED IN: programmed cell death, response to salicylic acid stimulus; LOCATED IN: apoplast; CONTAINS InterPro DOMAIN/s: Protein of unknown function DUF26 (InterPro:IPR002902); BEST Arabidopsis thaliana protein match is: cysteine-rich RLK (RECEPTOR-like protein kinase) 8 (TAIR:AT4G23160.1); Has 14…	64.5171	53.1503	62.163	17.0355	10.9582	11.7223	4.52792	2.17885	1.54439e-22	3.92354e-20
AT4G14365	XB3 ortholog 4 in Arabidopsis thaliana ;; XB3 ortholog 4 in Arabidopsis thaliana (XBAT34); FUNCTIONS IN: zinc ion binding; EXPRESSED IN: 22 plant structures; EXPRESSED DURING: 13 growth stages; CONTAINS InterPro DOMAIN/s: Zinc finger, RING-type (InterPro:IPR001841), Ankyrin repeat-containing domain (InterPro:IPR020683), Ankyrin repeat (InterPro:IPR002110); BEST Arabidopsis thaliana protein match …	57.5726	65.5308	65.7771	20.5184	9.52988	11.9269	4.49981	2.16986	1.11559e-16	1.41708e-14
AT4G19460	UDP-Glycosyltransferase superfamily protein ;; UDP-Glycosyltransferase superfamily protein; FUNCTIONS IN: transferase activity, transferring glycosyl groups; INVOLVED IN: biosynthetic process; LOCATED IN: cellular_component unknown; EXPRESSED IN: 10 plant structures; EXPRESSED DURING: 4 anthesis, C globular stage, petal differentiation and expansion stage; CONTAINS InterPro DOMAIN/s: Glycosyl tra…	2.80168	4.86539	7.0306	0.764608	1.00622	1.49864	4.49542	2.16846	1.24448e-07	4.14464e-06
AT4G21903	MATE efflux family protein ;; MATE efflux family protein; FUNCTIONS IN: antiporter activity, drug transmembrane transporter activity; INVOLVED IN: drug transmembrane transport, transmembrane transport; LOCATED IN: membrane; CONTAINS InterPro DOMAIN/s: Multi antimicrobial extrusion protein MatE (InterPro:IPR002528); BEST Arabidopsis thaliana protein match is: MATE efflux family protein (TAIR:AT4G2…	8.59833	8.36603	20.3668	2.64731	2.5274	3.19	4.46294	2.15799	3.07642e-10	1.53172e-08
AT3G25900	Homocysteine S-methyltransferase family protein ;; HMT-1; CONTAINS InterPro DOMAIN/s: Homocysteine S-methyltransferase (InterPro:IPR003726); BEST Arabidopsis thaliana protein match is: homocysteine S-methyltransferase 3 (TAIR:AT3G22740.1); Has 6959 Blast hits to 6951 proteins in 1900 species: Archae - 4; Bacteria - 4284; Metazoa - 376; Fungi - 135; Plants - 163; Viruses - 0; Other Eukaryotes - 19…	33.0854	50.8892	64.5625	9.89526	10.4535	12.9465	4.46121	2.15743	8.09068e-16	9.00702e-14
AT1G17180	glutathione S-transferase TAU 25 ;; glutathione S-transferase TAU 25 (GSTU25); CONTAINS InterPro DOMAIN/s: Thioredoxin fold (InterPro:IPR012335), Glutathione S-transferase, C-terminal (InterPro:IPR004046), Glutathione S-transferase, C-terminal-like (InterPro:IPR010987), Glutathione S-transferase/chloride channel, C-terminal (InterPro:IPR017933), Glutathione S-transferase, N-terminal (InterPro:IPR…	22.3808	14.5283	39.561	5.02915	4.92964	7.18836	4.45964	2.15693	3.61742e-10	1.79207e-08
AT1G19610	Arabidopsis defensin-like protein ;; PDF1.4; FUNCTIONS IN: molecular_function unknown; INVOLVED IN: defense response; LOCATED IN: endomembrane system; EXPRESSED IN: 13 plant structures; EXPRESSED DURING: 9 growth stages; CONTAINS InterPro DOMAIN/s: Gamma thionin (InterPro:IPR008176), Low-molecular-weight cysteine-rich family (InterPro:IPR020191), Knottin (InterPro:IPR003614); BEST Arabidopsis tha…	7.8019	7.01933	9.49406	1.77416	0.811084	2.86831	4.45861	2.15659	3.11979e-06	8.21007e-05
AT2G35980	Late embryogenesis abundant (LEA) hydroxyproline-rich glycoprotein family ;; YELLOW-LEAF-SPECIFIC GENE 9 (YLS9); FUNCTIONS IN: molecular_function unknown; INVOLVED IN: defense response to virus, leaf senescence, response to other organism; LOCATED IN: chloroplast; EXPRESSED IN: 7 plant structures; EXPRESSED DURING: 4 anthesis, 4 leaf senescence stage, petal differentiation and expansion stage; CO…	7.86365	17.2423	21.03	3.89667	3.78781	2.74085	4.42537	2.1458	3.5141e-09	1.4816e-07
AT2G47140	NAD(P)-binding Rossmann-fold superfamily protein ;; NAD(P)-binding Rossmann-fold superfamily protein; FUNCTIONS IN: oxidoreductase activity, binding, catalytic activity; INVOLVED IN: oxidation reduction, metabolic process; LOCATED IN: cellular_component unknown; EXPRESSED IN: 6 plant structures; EXPRESSED DURING: 4 anthesis, LP.10 ten leaves visible, petal differentiation and expansion stage, LP.…	22.9586	31.0209	39.6773	6.03855	7.29131	7.87406	4.41696	2.14305	8.48408e-17	1.10606e-14
AT4G37900	Protein of unknown function (duplicated DUF1399) ;; Protein of unknown function (duplicated DUF1399); CONTAINS InterPro DOMAIN/s: Protein of unknown function DUF1399 (InterPro:IPR009836); BEST Arabidopsis thaliana protein match is: Protein of unknown function (duplicated DUF1399) (TAIR:AT2G22660.2); Has 24258 Blast hits to 6156 proteins in 640 species: Archae - 4; Bacteria - 13513; Metazoa - 5207…	8.82702	11.7057	13.4747	3.0406	2.95409	1.70596	4.41617	2.1428	1.04324e-14	1.00843e-12
AT2G32240		95.367	134.602	122.368	32.6272	24.7178	22.4461	4.41575	2.14266	1.12576e-18	1.87462e-16
AT5G27420	carbon/nitrogen insensitive 1 ;; carbon/nitrogen insensitive 1 (CNI1); CONTAINS InterPro DOMAIN/s: Zinc finger, RING-type (InterPro:IPR001841), Zinc finger, C3HC4 RING-type (InterPro:IPR018957); BEST Arabidopsis thaliana protein match is: RING/U-box superfamily protein (TAIR:AT3G05200.1); Has 1807 Blast hits to 1807 proteins in 277 species: Archae - 0; Bacteria - 0; Metazoa - 736; Fungi - 347; Pl…	7.4588	22.6485	15.1698	3.49488	3.68042	3.11534	4.39983	2.13745	5.31919e-10	2.48597e-08
AT2G47550	Plant invertase/pectin methylesterase inhibitor superfamily ;; Plant invertase/pectin methylesterase inhibitor superfamily; FUNCTIONS IN: enzyme inhibitor activity, pectinesterase activity; INVOLVED IN: cell wall modification; LOCATED IN: endomembrane system, cell wall, plant-type cell wall; EXPRESSED IN: 20 plant structures; EXPRESSED DURING: 9 growth stages; CONTAINS InterPro DOMAIN/s: Pectines…	13.4493	33.0461	35.8103	4.59793	8.3881	5.73829	4.39566	2.13608	1.98222e-09	8.61394e-08
AT1G50750	Plant mobile domain protein family ;; Plant mobile domain protein family; CONTAINS InterPro DOMAIN/s: Aminotransferase-like, plant mobile domain (InterPro:IPR019557); BEST Arabidopsis thaliana protein match is: Plant mobile domain protein family (TAIR:AT1G50790.1); Has 1370 Blast hits to 1171 proteins in 144 species: Archae - 2; Bacteria - 53; Metazoa - 236; Fungi - 44; Plants - 477; Viruses - 0;…	1.18642	2.531	2.28664	0.347486	0.665764	0.354118	4.39097	2.13454	1.67606e-06	4.60011e-05
AT1G23830		13.163	18.8001	20.8716	3.3909	4.14129	4.51236	4.3866	2.1331	3.36432e-15	3.50881e-13
AT4G34180	Cyclase family protein ;; Cyclase family protein; FUNCTIONS IN: molecular_function unknown; INVOLVED IN: response to salt stress; LOCATED IN: cell wall; EXPRESSED IN: 24 plant structures; EXPRESSED DURING: 13 growth stages; CONTAINS InterPro DOMAIN/s: Putative cyclase (InterPro:IPR007325); BEST Arabidopsis thaliana protein match is: Cyclase family protein (TAIR:AT1G44542.1); Has 30201 Blast hits …	251.992	262.589	294.061	62.8057	60.4268	61.7112	4.37237	2.12842	8.27488e-23	2.18633e-20
AT3G47090	Leucine-rich repeat protein kinase family protein ;; Leucine-rich repeat protein kinase family protein; FUNCTIONS IN: protein serine/threonine kinase activity, kinase activity, ATP binding; INVOLVED IN: transmembrane receptor protein tyrosine kinase signaling pathway, protein amino acid phosphorylation; LOCATED IN: chloroplast; CONTAINS InterPro DOMAIN/s: Protein kinase, ATP binding site (InterPr…	1.48607	0.760394	1.61485	0.415996	0.150219	0.318621	4.36388	2.12561	4.30752e-06	0.000109714
AT4G37030		2.35742	2.62246	2.26093	0.687325	0.611798	0.362533	4.35759	2.12353	3.2699e-08	1.20406e-06
AT4G21120	amino acid transporter 1 ;; amino acid transporter 1 (AAT1); FUNCTIONS IN: arginine transmembrane transporter activity, L-lysine transmembrane transporter activity, cationic amino acid transmembrane transporter activity, L-glutamate transmembrane transporter activity; INVOLVED IN: basic amino acid transport, L-arginine import, L-glutamate import; LOCATED IN: plasma membrane, membrane; EXPRESSED I…	7.77229	4.58993	7.21431	2.32036	0.903713	1.27218	4.35396	2.12233	1.0368e-09	4.63774e-08
AT5G24090	chitinase A ;; chitinase A (CHIA); FUNCTIONS IN: cation binding, hydrolase activity, hydrolyzing O-glycosyl compounds, catalytic activity; INVOLVED IN: response to salt stress, response to cold, cellular response to water deprivation, response to wounding, response to light intensity; LOCATED IN: endomembrane system; EXPRESSED IN: 20 plant structures; EXPRESSED DURING: 13 growth stages; CONTAINS …	12.6107	11.3667	12.5829	2.77369	3.29396	2.34973	4.34343	2.11884	1.0912e-14	1.04967e-12
AT5G59680	Leucine-rich repeat protein kinase family protein ;; Leucine-rich repeat protein kinase family protein; FUNCTIONS IN: kinase activity; INVOLVED IN: protein amino acid phosphorylation; LOCATED IN: endomembrane system; EXPRESSED IN: 7 plant structures; EXPRESSED DURING: 6 growth stages; CONTAINS InterPro DOMAIN/s: Protein kinase, ATP binding site (InterPro:IPR017441), Protein kinase, catalytic doma…	8.9656	6.39605	12.7101	2.73601	2.22743	1.51393	4.33382	2.11564	1.2731e-12	9.36228e-11
AT4G18250	receptor serine/threonine kinase, putative ;; receptor serine/threonine kinase, putative; FUNCTIONS IN: transmembrane receptor protein serine/threonine kinase activity, kinase activity; INVOLVED IN: protein amino acid phosphorylation; EXPRESSED IN: 8 plant structures; EXPRESSED DURING: LP.06 six leaves visible, LP.04 four leaves visible, LP.10 ten leaves visible, LP.02 two leaves visible, LP.08 e…	11.4689	14.3963	14.8731	4.16407	2.88026	2.38949	4.31833	2.11047	2.1142e-17	2.97128e-15
AT4G30210	P450 reductase 2 ;; P450 reductase 2 (ATR2); FUNCTIONS IN: NADPH-hemoprotein reductase activity; INVOLVED IN: phenylpropanoid metabolic process; LOCATED IN: endoplasmic reticulum, chloroplast; EXPRESSED IN: 24 plant structures; EXPRESSED DURING: 15 growth stages; CONTAINS InterPro DOMAIN/s: Ferredoxin reductase-type FAD-binding domain (InterPro:IPR017927), Flavodoxin/nitric oxide synthase (InterP…	138.738	208.176	202.804	41.9948	45.2697	40.0844	4.31663	2.1099	4.31663e-18	6.7353e-16
AT4G01700	Chitinase family protein ;; Chitinase family protein; FUNCTIONS IN: chitinase activity; INVOLVED IN: carbohydrate metabolic process, cell wall macromolecule catabolic process; LOCATED IN: cell wall; EXPRESSED IN: 18 plant structures; EXPRESSED DURING: 13 growth stages; CONTAINS InterPro DOMAIN/s: Glycoside hydrolase, family 19 (InterPro:IPR016283), Glycoside hydrolase, family 19, catalytic (Inter…	197.538	177.82	227.189	77.532	30.3634	32.3972	4.29493	2.10264	3.11483e-11	1.81539e-09
AT5G60760	P-loop containing nucleoside triphosphate hydrolases superfamily protein ;; P-loop containing nucleoside triphosphate hydrolases superfamily protein; BEST Arabidopsis thaliana protein match is: P-loop containing nucleoside triphosphate hydrolases superfamily protein (TAIR:AT3G45090.1); Has 1216 Blast hits to 969 proteins in 195 species: Archae - 93; Bacteria - 85; Metazoa - 220; Fungi - 67; Plant…	14.2489	24.1755	17.026	4.83659	4.98483	3.09488	4.29306	2.10201	5.59405e-15	5.63392e-13
AT5G44820	Nucleotide-diphospho-sugar transferase family protein ;; Nucleotide-diphospho-sugar transferase family protein; CONTAINS InterPro DOMAIN/s: Nucleotide-diphospho-sugar transferase, predicted (InterPro:IPR005069); BEST Arabidopsis thaliana protein match is: unknown protein (TAIR:AT4G19970.1); Has 35333 Blast hits to 34131 proteins in 2444 species: Archae - 798; Bacteria - 22429; Metazoa - 974; Fung…	17.5559	20.782	28.8403	6.09902	3.97425	5.58231	4.291	2.10131	1.00165e-15	1.09059e-13
AT1G13210	autoinhibited Ca2+/ATPase II ;; autoinhibited Ca2+/ATPase II (ACA.l); FUNCTIONS IN: calmodulin binding, ATPase activity, coupled to transmembrane movement of ions, phosphorylative mechanism; INVOLVED IN: phospholipid transport, ATP biosynthetic process; LOCATED IN: plasma membrane; EXPRESSED IN: 23 plant structures; EXPRESSED DURING: 12 growth stages; CONTAINS InterPro DOMAIN/s: ATPase, P-type, p…	28.0923	48.8677	41.694	7.60136	12.4495	7.77824	4.26366	2.09209	4.80788e-13	3.79574e-11
AT2G44490	Glycosyl hydrolase superfamily protein ;; PENETRATION 2 (PEN2); FUNCTIONS IN: thioglucosidase activity, hydrolase activity, hydrolyzing O-glycosyl compounds; INVOLVED IN: defense response to fungus, incompatible interaction, glucosinolate metabolic process, defense response to bacterium, indole glucosinolate catabolic process, defense response by callose deposition in cell wall; LOCATED IN: perox…	273.445	323.581	310.79	80.5387	75.9406	56.4432	4.2636	2.09207	3.9012e-19	6.96452e-17
AT1G72280	endoplasmic reticulum oxidoreductins 1 ;; endoplasmic reticulum oxidoreductins 1 (ERO1); FUNCTIONS IN: FAD binding, oxidoreductase activity, acting on sulfur group of donors, disulfide as acceptor; INVOLVED IN: oxidation reduction, protein thiol-disulfide exchange; LOCATED IN: endoplasmic reticulum; EXPRESSED IN: 24 plant structures; EXPRESSED DURING: 14 growth stages; CONTAINS InterPro DOMAIN/s:…	13.3817	12.2522	17.9768	3.52304	3.23133	3.47652	4.26266	2.09175	8.61287e-19	1.47132e-16
AT3G45660	Major facilitator superfamily protein ;; Major facilitator superfamily protein; FUNCTIONS IN: transporter activity; INVOLVED IN: oligopeptide transport; LOCATED IN: membrane; CONTAINS InterPro DOMAIN/s: Oligopeptide transporter (InterPro:IPR000109), Major facilitator superfamily, general substrate transporter (InterPro:IPR016196); BEST Arabidopsis thaliana protein match is: nitrate excretion tran…	3.71196	3.52525	2.83255	0.816066	0.711314	0.836589	4.25968	2.09075	2.42901e-09	1.04185e-07
AT4G25900	Galactose mutarotase-like superfamily protein ;; Galactose mutarotase-like superfamily protein; FUNCTIONS IN: carbohydrate binding, isomerase activity, aldose 1-epimerase activity, catalytic activity; INVOLVED IN: galactose metabolic process, carbohydrate metabolic process; LOCATED IN: cell wall, plasma membrane, plant-type cell wall; EXPRESSED IN: 25 plant structures; EXPRESSED DURING: 16 growth…	123.93	161.275	157.071	32.0216	36.8145	35.1066	4.25499	2.08915	5.16814e-20	1.03446e-17
AT5G48070	xyloglucan endotransglucosylase/hydrolase 20 ;; xyloglucan endotransglucosylase/hydrolase 20 (XTH20); FUNCTIONS IN: hydrolase activity, acting on glycosyl bonds, xyloglucan:xyloglucosyl transferase activity, hydrolase activity, hydrolyzing O-glycosyl compounds; INVOLVED IN: carbohydrate metabolic process, cellular glucan metabolic process; LOCATED IN: endomembrane system, cell wall, apoplast; EXP…	75.8906	87.4516	99.3981	19.7005	24.5065	17.5615	4.25363	2.08869	2.58149e-19	4.65044e-17
AT3G17700	cyclic nucleotide-binding transporter 1 ;; cyclic nucleotide-binding transporter 1 (CNBT1); FUNCTIONS IN: ion channel activity, cyclic nucleotide binding, calmodulin binding; INVOLVED IN: response to nematode; LOCATED IN: chloroplast, membrane; EXPRESSED IN: 21 plant structures; EXPRESSED DURING: 13 growth stages; CONTAINS InterPro DOMAIN/s: Cyclic nucleotide-binding (InterPro:IPR000595), Ion tra…	11.7641	11.8767	14.5776	2.97033	3.15647	2.85968	4.25289	2.08844	2.38828e-21	5.25846e-19
AT2G42060	Cysteine/Histidine-rich C1 domain family protein ;; Cysteine/Histidine-rich C1 domain family protein; INVOLVED IN: intracellular signaling pathway; LOCATED IN: cellular_component unknown; EXPRESSED IN: root; CONTAINS InterPro DOMAIN/s: Protein kinase C-like, phorbol ester/diacylglycerol binding (InterPro:IPR002219), C1-like (InterPro:IPR011424); BEST Arabidopsis thaliana protein match is: Cystein…	12.0938	14.437	21.4585	3.83581	4.72785	2.72852	4.24978	2.08739	5.58198e-11	3.03881e-09
AT3G52520		13.3258	23.0217	20.8354	5.0981	4.44289	3.93557	4.24314	2.08513	1.38123e-09	6.14032e-08
AT4G27980	Domain of unknown function (DUF3444) ;; CONTAINS InterPro DOMAIN/s: Molecular chaperone, heat shock protein, Hsp40, DnaJ (InterPro:IPR015609); BEST Arabidopsis thaliana protein match is: Domain of unknown function (DUF3444) (TAIR:AT3G04960.1); Has 76225 Blast hits to 44081 proteins in 2453 species: Archae - 1073; Bacteria - 11388; Metazoa - 35898; Fungi - 5511; Plants - 3905; Viruses - 204; Other…	2.19172	2.92937	1.82594	0.908856	0.508457	0.223984	4.23265	2.08156	1.24758e-05	0.000279346
AT3G49620	2-oxoglutarate (2OG) and Fe(II)-dependent oxygenase superfamily protein ;; DARK INDUCIBLE 11 (DIN11); FUNCTIONS IN: oxidoreductase activity, iron ion binding; INVOLVED IN: aging, response to light stimulus, response to sucrose stimulus, cellular response to starvation; EXPRESSED IN: 6 plant structures; EXPRESSED DURING: LP.06 six leaves visible, LP.04 four leaves visible, LP.10 ten leaves visible…	75.9347	85.0309	58.1924	22.5676	11.3013	17.9735	4.22739	2.07977	6.75883e-16	7.6973e-14
AT1G30755	Protein of unknown function (DUF668) ;; Protein of unknown function (DUF668); CONTAINS InterPro DOMAIN/s: Protein of unknown function DUF668 (InterPro:IPR007700), Protein of unknown function DUF3475 (InterPro:IPR021864); BEST Arabidopsis thaliana protein match is: Protein of unknown function (DUF668) (TAIR:AT1G34320.1); Has 465 Blast hits to 399 proteins in 71 species: Archae - 2; Bacteria - 14; …	17.9235	25.8852	25.8987	5.84334	6.16588	4.49666	4.22318	2.07833	7.59898e-18	1.14948e-15
AT5G53990	UDP-Glycosyltransferase superfamily protein ;; UDP-Glycosyltransferase superfamily protein; FUNCTIONS IN: transferase activity, transferring glycosyl groups; INVOLVED IN: metabolic process; EXPRESSED IN: root; CONTAINS InterPro DOMAIN/s: UDP-glucuronosyl/UDP-glucosyltransferase (InterPro:IPR002213); BEST Arabidopsis thaliana protein match is: UDP-Glycosyltransferase superfamily protein (TAIR:AT1G…	9.20649	12.3535	13.4562	3.14758	2.75535	2.39357	4.22061	2.07745	1.36901e-15	1.45851e-13
AT1G30700	FAD-binding Berberine family protein ;; FAD-binding Berberine family protein; FUNCTIONS IN: electron carrier activity, oxidoreductase activity, FAD binding, catalytic activity; LOCATED IN: endomembrane system; EXPRESSED IN: stem, hypocotyl, root, stamen; EXPRESSED DURING: 4 anthesis; CONTAINS InterPro DOMAIN/s: FAD-binding, type 2 (InterPro:IPR016166), Berberine/berberine-like (InterPro:IPR012951…	38.0486	39.5895	69.5052	11.7925	13.0797	10.0076	4.21858	2.07676	1.23768e-14	1.18483e-12
AT5G26690	Heavy metal transport/detoxification superfamily protein ;; Heavy metal transport/detoxification superfamily protein ; FUNCTIONS IN: metal ion binding; INVOLVED IN: metal ion transport; LOCATED IN: cellular_component unknown; CONTAINS InterPro DOMAIN/s: Heavy metal transport/detoxification protein (InterPro:IPR006121); BEST Arabidopsis thaliana protein match is: Heavy metal transport/detoxificati…	0.862301	2.95544	2.59917	0.732452	0.330941	0.462883	4.20429	2.07186	0.000125356	0.00213863
AT1G30760	FAD-binding Berberine family protein ;; FAD-binding Berberine family protein; FUNCTIONS IN: electron carrier activity, oxidoreductase activity, FAD binding, catalytic activity; LOCATED IN: endomembrane system; EXPRESSED IN: inflorescence meristem, root, flower, pedicel; EXPRESSED DURING: 4 anthesis, petal differentiation and expansion stage; CONTAINS InterPro DOMAIN/s: FAD-binding, type 2 (InterP…	21.5379	33.5951	23.3607	6.12285	7.02884	5.62298	4.18083	2.06379	1.18098e-17	1.7082e-15
AT4G19920	Toll-Interleukin-Resistance (TIR) domain family protein ;; Toll-Interleukin-Resistance (TIR) domain family protein; FUNCTIONS IN: transmembrane receptor activity; INVOLVED IN: signal transduction, defense response, innate immune response; LOCATED IN: intrinsic to membrane, chloroplast; EXPRESSED IN: cotyledon; CONTAINS InterPro DOMAIN/s: Toll-Interleukin receptor (InterPro:IPR000157); BEST Arabid…	2.40183	5.64959	3.36078	0.499441	1.80705	0.423461	4.18036	2.06363	0.000345148	0.00509646
AT2G29460	glutathione S-transferase tau 4 ;; glutathione S-transferase tau 4 (GSTU4); CONTAINS InterPro DOMAIN/s: Thioredoxin fold (InterPro:IPR012335), Glutathione S-transferase, C-terminal (InterPro:IPR004046), Glutathione S-transferase, C-terminal-like (InterPro:IPR010987), Glutathione S-transferase/chloride channel, C-terminal (InterPro:IPR017933), Glutathione S-transferase, N-terminal (InterPro:IPR004…	40.9947	24.9166	21.4954	11.9789	2.56128	6.38946	4.17622	2.0622	5.16442e-07	1.5648e-05
AT3G53260	phenylalanine ammonia-lyase 2 ;; phenylalanine ammonia-lyase 2 (PAL2); FUNCTIONS IN: phenylalanine ammonia-lyase activity; INVOLVED IN: response to oxidative stress, response to karrikin, phenylpropanoid biosynthetic process, response to wounding, defense response; LOCATED IN: cytoplasm; EXPRESSED IN: 22 plant structures; EXPRESSED DURING: 14 growth stages; CONTAINS InterPro DOMAIN/s: Phenylalani…	135.248	244.434	238.356	50.6235	48.0874	49.671	4.16518	2.05838	6.78807e-15	6.69216e-13
AT1G67520	lectin protein kinase family protein ;; lectin protein kinase family protein; FUNCTIONS IN: in 6 functions; INVOLVED IN: protein amino acid phosphorylation; LOCATED IN: endomembrane system; CONTAINS InterPro DOMAIN/s: Curculin-like (mannose-binding) lectin (InterPro:IPR001480), PAN-2 domain (InterPro:IPR013227), Apple-like (InterPro:IPR003609), Serine/threonine-protein kinase domain (InterPro:IPR…	4.44669	3.04074	4.31105	1.08603	0.858947	0.8908	4.16059	2.05679	3.25315e-11	1.86313e-09
AT4G30530	Class I glutamine amidotransferase-like superfamily protein ;; Class I glutamine amidotransferase-like superfamily protein; FUNCTIONS IN: catalytic activity; LOCATED IN: endomembrane system; EXPRESSED IN: 23 plant structures; EXPRESSED DURING: 14 growth stages; CONTAINS InterPro DOMAIN/s: Glutamine amidotransferase class-I, C-terminal (InterPro:IPR000991), Glutamine amidotransferase type 1 (Inter…	403.848	479.581	532.343	104.664	109.381	126.989	4.15141	2.0536	6.85068e-19	1.19082e-16
AT5G25250	SPFH/Band 7/PHB domain-containing membrane-associated protein family ;; SPFH/Band 7/PHB domain-containing membrane-associated protein family; FUNCTIONS IN: molecular_function unknown; INVOLVED IN: biological_process unknown; LOCATED IN: plasma membrane, vacuole; EXPRESSED IN: cultured cell; CONTAINS InterPro DOMAIN/s: Band 7 protein (InterPro:IPR001107); BEST Arabidopsis thaliana protein match is…	21.7804	36.5588	37.3692	9.28638	6.61477	7.21212	4.14084	2.04992	1.03863e-15	1.12467e-13
AT4G00970	cysteine-rich RLK (RECEPTOR-like protein kinase) 41 ;; cysteine-rich RLK (RECEPTOR-like protein kinase) 41 (CRK41); FUNCTIONS IN: protein serine/threonine kinase activity, protein kinase activity, ATP binding; INVOLVED IN: protein amino acid phosphorylation; LOCATED IN: endomembrane system; EXPRESSED IN: 12 plant structures; EXPRESSED DURING: 9 growth stages; CONTAINS InterPro DOMAIN/s: Protein k…	8.43207	8.39583	12.3085	1.59925	2.80175	2.64866	4.13303	2.0472	7.02662e-12	4.59537e-10
AT5G07390	respiratory burst oxidase homolog A ;; respiratory burst oxidase homolog A (RBOHA); CONTAINS InterPro DOMAIN/s: Ferredoxin reductase-type FAD-binding domain (InterPro:IPR017927), Cytochrome b245, heavy chain (InterPro:IPR000778), EF-Hand 1, calcium-binding site (InterPro:IPR018247), EF-hand-like domain (InterPro:IPR011992), Ferric reductase-like transmembrane component, N-terminal (InterPro:IPR01…	2.65896	4.18276	5.64713	0.981284	1.07492	0.966933	4.13108	2.04652	2.10172e-10	1.07339e-08
AT3G21630	chitin elicitor receptor kinase 1 ;; chitin elicitor receptor kinase 1 (CERK1); FUNCTIONS IN: transmembrane receptor protein kinase activity, receptor signaling protein activity, kinase activity; INVOLVED IN: defense response to fungus, incompatible interaction, response to chitin, detection of molecule of fungal origin; LOCATED IN: plasma membrane; EXPRESSED IN: 23 plant structures; EXPRESSED DU…	50.6935	53.8921	61.7674	13.7989	15.3603	11.1213	4.12987	2.0461	2.48041e-19	4.53799e-17
AT3G26500	plant intracellular ras group-related LRR 2 ;; plant intracellular ras group-related LRR 2 (PIRL2); CONTAINS InterPro DOMAIN/s: Leucine-rich repeat, typical subtype (InterPro:IPR003591), Leucine-rich repeat (InterPro:IPR001611); BEST Arabidopsis thaliana protein match is: plant intracellular ras group-related LRR 3 (TAIR:AT1G12970.1); Has 88229 Blast hits to 35961 proteins in 1363 species: Archae…	17.6196	19.1333	24.07	7.00727	4.42052	3.33855	4.11903	2.0423	5.6915e-14	4.9684e-12
AT3G24420	alpha/beta-Hydrolases superfamily protein ;; alpha/beta-Hydrolases superfamily protein; FUNCTIONS IN: hydrolase activity; INVOLVED IN: biological_process unknown; LOCATED IN: endomembrane system; EXPRESSED IN: guard cell; CONTAINS InterPro DOMAIN/s: Alpha/beta hydrolase fold-1 (InterPro:IPR000073); BEST Arabidopsis thaliana protein match is: alpha/beta-Hydrolases superfamily protein (TAIR:AT4G374…	34.279	31.9215	39.3635	5.27619	6.22436	14.142	4.11675	2.04151	6.88364e-10	3.17224e-08
AT3G26680	DNA repair metallo-beta-lactamase family protein ;; SENSITIVE TO NITROGEN MUSTARD 1 (SNM1); FUNCTIONS IN: hydrolase activity; INVOLVED IN: DNA repair, response to stress; LOCATED IN: cellular_component unknown; EXPRESSED IN: 24 plant structures; EXPRESSED DURING: 15 growth stages; CONTAINS InterPro DOMAIN/s: Beta-lactamase-like (InterPro:IPR001279), DNA repair metallo-beta-lactamase (InterPro:IPR…	18.6584	19.1454	17.4254	4.6744	4.03202	4.74162	4.10686	2.03803	1.98467e-23	5.95883e-21
AT1G66480	plastid movement impaired 2 ;; plastid movement impaired 2 (PMI2); FUNCTIONS IN: molecular_function unknown; INVOLVED IN: response to blue light, N-terminal protein myristoylation, chloroplast avoidance movement; LOCATED IN: plasma membrane; EXPRESSED IN: 17 plant structures; EXPRESSED DURING: 9 growth stages; BEST Arabidopsis thaliana protein match is: unknown protein (TAIR:AT5G37840.1); Has 100…	15.2458	25.5751	24.301	5.85511	5.4341	4.57421	4.10516	2.03744	3.53882e-14	3.20207e-12
AT3G50190	Plant protein of unknown function (DUF247) ;; Plant protein of unknown function (DUF247); INVOLVED IN: biological_process unknown; LOCATED IN: chloroplast; EXPRESSED IN: root; CONTAINS InterPro DOMAIN/s: Protein of unknown function DUF247, plant (InterPro:IPR004158); BEST Arabidopsis thaliana protein match is: Plant protein of unknown function (DUF247) (TAIR:AT3G50140.1); Has 1131 Blast hits to 1…	2.04879	5.10662	5.19331	0.66974	1.71503	0.623729	4.10462	2.03725	4.17045e-05	0.000805474
AT2G32030	Acyl-CoA N-acyltransferases (NAT) superfamily protein ;; Acyl-CoA N-acyltransferases (NAT) superfamily protein; FUNCTIONS IN: N-acetyltransferase activity; INVOLVED IN: metabolic process; LOCATED IN: cellular_component unknown; EXPRESSED IN: 12 plant structures; EXPRESSED DURING: 8 growth stages; CONTAINS InterPro DOMAIN/s: GCN5-related N-acetyltransferase, C-terminal (InterPro:IPR022610), GCN5-r…	2.93603	10.5647	8.04277	1.07437	2.97483	1.20252	4.10219	2.03639	0.000119447	0.00205466
AT4G29050	Concanavalin A-like lectin protein kinase family protein ;; Concanavalin A-like lectin protein kinase family protein; FUNCTIONS IN: carbohydrate binding, kinase activity; INVOLVED IN: protein amino acid phosphorylation; LOCATED IN: endomembrane system; EXPRESSED IN: 7 plant structures; EXPRESSED DURING: 8 growth stages; CONTAINS InterPro DOMAIN/s: Legume lectin, beta chain (InterPro:IPR001220), P…	3.91663	5.54013	6.03454	1.23491	1.11946	1.4224	4.10173	2.03623	2.45335e-11	1.46875e-09
AT1G14870	PLANT CADMIUM RESISTANCE 2 ;; PLANT CADMIUM RESISTANCE 2 (PCR2); FUNCTIONS IN: molecular_function unknown; INVOLVED IN: response to oxidative stress; LOCATED IN: plasma membrane; EXPRESSED IN: callus; CONTAINS InterPro DOMAIN/s: Protein of unknown function Cys-rich (InterPro:IPR006461); BEST Arabidopsis thaliana protein match is: PLAC8 family protein (TAIR:AT5G35525.1); Has 803 Blast hits to 802 …	276.401	396.236	400.556	77.5811	127.044	57.7791	4.08985	2.03205	3.73423e-11	2.12027e-09
AT1G35230	arabinogalactan protein 5 ;; arabinogalactan protein 5 (AGP5); BEST Arabidopsis thaliana protein match is: arabinogalactan protein 10 (TAIR:AT4G09030.1); Has 52009 Blast hits to 24079 proteins in 1500 species: Archae - 200; Bacteria - 14022; Metazoa - 11286; Fungi - 4612; Plants - 7669; Viruses - 1962; Other Eukaryotes - 12258 (source: NCBI BLink).	13.2666	11.7314	24.1209	4.20864	1.50482	6.2979	4.08937	2.03188	8.99279e-06	0.00021143
AT3G54420	homolog of carrot EP3-3 chitinase ;; homolog of carrot EP3-3 chitinase (EP3); FUNCTIONS IN: chitinase activity; INVOLVED IN: somatic embryogenesis, plant-type hypersensitive response; LOCATED IN: cell wall; EXPRESSED IN: 18 plant structures; EXPRESSED DURING: 6 growth stages; CONTAINS InterPro DOMAIN/s: Chitin-binding, type 1, conserved site (InterPro:IPR018371), Glycoside hydrolase, family 19 (I…	37.1926	30.9924	60.6364	18.3739	4.61459	8.53659	4.08632	2.0308	2.60221e-07	8.25047e-06
AT3G20360	TRAF-like family protein ;; TRAF-like family protein; FUNCTIONS IN: molecular_function unknown; INVOLVED IN: biological_process unknown; LOCATED IN: endomembrane system; CONTAINS InterPro DOMAIN/s: TRAF-like (InterPro:IPR008974), MATH (InterPro:IPR002083); BEST Arabidopsis thaliana protein match is: TRAF-like family protein (TAIR:AT3G20370.1); Has 719 Blast hits to 567 proteins in 35 species: Arc…	0.741278	1.45045	1.30286	0.268593	0.17963	0.408901	4.07711	2.02755	2.47374e-05	0.000513833
AT4G36500		66.6991	181.115	150.39	28.3904	37.8836	31.9823	4.0527	2.01888	4.40036e-10	2.11645e-08
AT2G28400	Protein of unknown function, DUF584 ;; Protein of unknown function, DUF584; CONTAINS InterPro DOMAIN/s: Protein of unknown function DUF584 (InterPro:IPR007608); BEST Arabidopsis thaliana protein match is: Protein of unknown function, DUF584 (TAIR:AT3G45210.1); Has 318 Blast hits to 318 proteins in 20 species: Archae - 0; Bacteria - 0; Metazoa - 0; Fungi - 0; Plants - 318; Viruses - 0; Other Eukar…	6.72353	12.7507	14.6342	2.74016	2.69159	3.00235	4.0441	2.01582	1.93906e-08	7.37511e-07
AT1G51890	Leucine-rich repeat protein kinase family protein ;; Leucine-rich repeat protein kinase family protein; FUNCTIONS IN: kinase activity; INVOLVED IN: protein amino acid phosphorylation; LOCATED IN: endomembrane system; EXPRESSED IN: 9 plant structures; EXPRESSED DURING: 8 growth stages; CONTAINS InterPro DOMAIN/s: Protein kinase, ATP binding site (InterPro:IPR017441), Serine/threonine-protein kinas…	15.6811	15.0036	17.175	6.61493	3.01647	2.20502	4.04342	2.01558	3.6954e-10	1.8216e-08
AT4G24310	Protein of unknown function (DUF679) ;; Protein of unknown function (DUF679); CONTAINS InterPro DOMAIN/s: Protein of unknown function DUF679 (InterPro:IPR007770); BEST Arabidopsis thaliana protein match is: Protein of unknown function (DUF679) (TAIR:AT3G02430.1); Has 267 Blast hits to 259 proteins in 17 species: Archae - 0; Bacteria - 0; Metazoa - 0; Fungi - 0; Plants - 267; Viruses - 0; Other Eu…	15.9485	20.3839	31.4622	5.8385	5.58452	5.37546	4.03575	2.01284	6.79528e-12	4.45878e-10
AT5G05390	laccase 12 ;; laccase 12 (LAC12); FUNCTIONS IN: laccase activity; INVOLVED IN: oxidation reduction, lignin catabolic process; LOCATED IN: endomembrane system, apoplast; EXPRESSED IN: 7 plant structures; EXPRESSED DURING: petal differentiation and expansion stage; CONTAINS InterPro DOMAIN/s: Multicopper oxidase, type 3 (InterPro:IPR011707), Laccase (InterPro:IPR017761), Multicopper oxidase, type 2…	0.763771	1.50424	1.92857	0.383552	0.512431	0.144276	4.03417	2.01227	0.000138904	0.00233859
AT1G65390	phloem protein 2 A5 ;; phloem protein 2 A5 (PP2-A5); FUNCTIONS IN: carbohydrate binding; INVOLVED IN: signal transduction, defense response, innate immune response; LOCATED IN: intrinsic to membrane, chloroplast; EXPRESSED IN: 21 plant structures; EXPRESSED DURING: 12 growth stages; CONTAINS InterPro DOMAIN/s: Toll-Interleukin receptor (InterPro:IPR000157); BEST Arabidopsis thaliana protein match…	71.1955	69.4192	106.547	19.2474	15.2012	26.9672	4.0244	2.00877	1.08725e-13	9.12917e-12
AT2G38470	WRKY DNA-binding protein 33 ;; WRKY DNA-binding protein 33 (WRKY33); CONTAINS InterPro DOMAIN/s: DNA-binding WRKY (InterPro:IPR003657); BEST Arabidopsis thaliana protein match is: WRKY DNA-binding protein 4 (TAIR:AT1G13960.1); Has 7573 Blast hits to 4449 proteins in 326 species: Archae - 2; Bacteria - 120; Metazoa - 293; Fungi - 170; Plants - 5689; Viruses - 9; Other Eukaryotes - 1290 (source: NC…	26.8181	90.1888	59.4394	16.1285	17.3431	10.5073	4.01206	2.00434	4.13481e-08	1.49245e-06
AT3G10720	Plant invertase/pectin methylesterase inhibitor superfamily ;; Plant invertase/pectin methylesterase inhibitor superfamily; FUNCTIONS IN: enzyme inhibitor activity, pectinesterase activity; INVOLVED IN: cell wall modification; LOCATED IN: endomembrane system, cell wall, plant-type cell wall; EXPRESSED IN: 21 plant structures; EXPRESSED DURING: 13 growth stages; CONTAINS InterPro DOMAIN/s: Pectine…	73.685	108.265	144.635	27.3556	24.3133	30.1074	3.99364	1.99771	1.12182e-13	9.34031e-12
AT1G51680	4-coumarate:CoA ligase 1 ;; 4-coumarate:CoA ligase 1 (4CL1); CONTAINS InterPro DOMAIN/s: AMP-binding, conserved site (InterPro:IPR020845), AMP-dependent synthetase/ligase (InterPro:IPR000873); BEST Arabidopsis thaliana protein match is: 4-coumarate:CoA ligase 2 (TAIR:AT3G21240.1); Has 83980 Blast hits to 76655 proteins in 3756 species: Archae - 1185; Bacteria - 53552; Metazoa - 3476; Fungi - 4550…	149.138	180.353	199.863	48.5212	41.6045	42.4421	3.99309	1.99751	8.99574e-19	1.51067e-16
AT3G13100	multidrug resistance-associated protein 7 ;; multidrug resistance-associated protein 7 (MRP7); FUNCTIONS IN: ATPase activity, coupled to transmembrane movement of substances; INVOLVED IN: response to other organism; LOCATED IN: plasma membrane; EXPRESSED IN: 10 plant structures; EXPRESSED DURING: 7 growth stages; CONTAINS InterPro DOMAIN/s: ATPase, AAA+ type, core (InterPro:IPR003593), ABC transp…	2.39573	4.04824	3.53497	0.738928	0.757394	1.00674	3.9867	1.99519	1.03862e-11	6.6606e-10
AT5G48400	Glutamate receptor family protein ;; ATGLR1.2; FUNCTIONS IN: protein binding, intracellular ligand-gated ion channel activity; INVOLVED IN: cellular calcium ion homeostasis, response to light stimulus; LOCATED IN: endomembrane system, membrane; EXPRESSED IN: 15 plant structures; EXPRESSED DURING: 7 growth stages; CONTAINS InterPro DOMAIN/s: Extracellular solute-binding protein, family 3 (InterPro…	0.866548	0.864155	1.03977	0.353629	0.16953	0.171909	3.9859	1.9949	2.92507e-06	7.72842e-05
AT1G19380	Protein of unknown function (DUF1195) ;; Protein of unknown function (DUF1195); CONTAINS InterPro DOMAIN/s: Protein of unknown function DUF1195 (InterPro:IPR010608); BEST Arabidopsis thaliana protein match is: Protein of unknown function (DUF1195) (TAIR:AT4G36660.1); Has 67 Blast hits to 67 proteins in 15 species: Archae - 0; Bacteria - 0; Metazoa - 0; Fungi - 0; Plants - 67; Viruses - 0; Other E…	139.861	189.987	201.381	41.8579	46.5947	45.1927	3.97491	1.99092	1.06611e-17	1.57657e-15
AT4G14680	Pseudouridine synthase/archaeosine transglycosylase-like family protein ;; APS3; CONTAINS InterPro DOMAIN/s: Rossmann-like alpha/beta/alpha sandwich fold (InterPro:IPR014729), Pseudouridine synthase/archaeosine transglycosylase-like (InterPro:IPR015947), Sulphate adenylyltransferase (InterPro:IPR002650); BEST Arabidopsis thaliana protein match is: ATP sulfurylase 1 (TAIR:AT3G22890.1); Has 2059 Bl…	47.9396	76.4966	62.6346	14.429	18.3155	14.3381	3.97324	1.99032	5.14973e-16	5.96766e-14
AT5G26340	Major facilitator superfamily protein ;; MSS1; FUNCTIONS IN: carbohydrate transmembrane transporter activity, high-affinity hydrogen:glucose symporter activity, sugar:hydrogen symporter activity, hexose:hydrogen symporter activity; INVOLVED IN: response to salt stress, apoptosis, phosphorylation; LOCATED IN: plasma membrane, membrane; EXPRESSED IN: 22 plant structures; EXPRESSED DURING: 10 growth…	114.061	89.3513	99.5656	29.0002	21.2196	26.0799	3.9709	1.98947	2.39023e-19	4.42662e-17
AT1G36622		28.7643	28.9797	66.9006	12.6164	7.80457	10.9838	3.96897	1.98876	4.32717e-09	1.7985e-07
AT2G23770	protein kinase family protein / peptidoglycan-binding LysM domain-containing protein ;; protein kinase family protein / peptidoglycan-binding LysM domain-containing protein; FUNCTIONS IN: kinase activity; INVOLVED IN: protein amino acid phosphorylation, cell wall macromolecule catabolic process; LOCATED IN: endomembrane system; EXPRESSED IN: stem, leaf whorl, root, leaf; EXPRESSED DURING: LP.06 s…	11.3159	14.7431	18.3245	3.84871	4.24441	3.10439	3.9637	1.98685	5.94468e-15	5.91958e-13
AT5G38210	Protein kinase family protein ;; Protein kinase family protein; FUNCTIONS IN: protein serine/threonine kinase activity, protein kinase activity, ATP binding; INVOLVED IN: protein amino acid phosphorylation; LOCATED IN: endomembrane system; EXPRESSED IN: 12 plant structures; EXPRESSED DURING: 9 growth stages; CONTAINS InterPro DOMAIN/s: Protein kinase, ATP binding site (InterPro:IPR017441), Protei…	9.10705	10.3284	10.7389	2.15236	2.74865	2.71998	3.95937	1.98527	2.65297e-17	3.67631e-15
AT2G04515		4.74124	1.98263	2.9973	0.935445	0.461851	1.06036	3.95547	1.98385	2.09587e-05	0.00044277
AT5G61890	Integrase-type DNA-binding superfamily protein ;; Integrase-type DNA-binding superfamily protein; CONTAINS InterPro DOMAIN/s: DNA-binding, integrase-type (InterPro:IPR016177), Pathogenesis-related transcriptional factor/ERF, DNA-binding (InterPro:IPR001471); BEST Arabidopsis thaliana protein match is: Integrase-type DNA-binding superfamily protein (TAIR:AT5G07310.1); Has 1807 Blast hits to 1807 p…	8.59148	1.34329	5.1523	2.68365	0.412121	0.721511	3.9523	1.98269	0.00341459	0.0348416
AT4G20980	Eukaryotic translation initiation factor 3 subunit 7 (eIF-3) ;; Eukaryotic translation initiation factor 3 subunit 7 (eIF-3); FUNCTIONS IN: translation initiation factor activity; INVOLVED IN: translational initiation; LOCATED IN: chloroplast; EXPRESSED IN: 22 plant structures; EXPRESSED DURING: 13 growth stages; CONTAINS InterPro DOMAIN/s: Eukaryotic translation initiation factor 3, subunit 7 (I…	8.5736	50.6652	3.86138	5.44408	3.45539	7.09366	3.94545	1.98019	0.00212756	0.0235661
AT5G03390	Protein of unknown function (DUF295) ;; Protein of unknown function (DUF295); FUNCTIONS IN: molecular_function unknown; INVOLVED IN: biological_process unknown; LOCATED IN: chloroplast; EXPRESSED IN: 10 plant structures; EXPRESSED DURING: 7 growth stages; CONTAINS InterPro DOMAIN/s: Protein of unknown function DUF295 (InterPro:IPR005174); BEST Arabidopsis thaliana protein match is: Protein of unk…	19.0968	23.2188	24.603	6.65994	5.31023	4.99316	3.94489	1.97999	1.44822e-18	2.3915e-16
AT1G70170	matrix metalloproteinase ;; matrix metalloproteinase (MMP); FUNCTIONS IN: metallopeptidase activity, metalloendopeptidase activity, zinc ion binding; INVOLVED IN: proteolysis, metabolic process; LOCATED IN: anchored to membrane; EXPRESSED IN: 7 plant structures; EXPRESSED DURING: L mature pollen stage, M germinated pollen stage, 4 anthesis, petal differentiation and expansion stage; CONTAINS Inte…	4.70932	6.98418	7.46669	1.75832	1.82593	1.28061	3.93848	1.97764	1.56413e-09	6.88773e-08
AT2G18210		6.83357	14.2906	19.4474	2.69115	4.79517	2.82733	3.93377	1.97591	6.55474e-07	1.94154e-05
AT5G62630	hipl2 protein precursor ;; hipl2 protein precursor (HIPL2); FUNCTIONS IN: catalytic activity; INVOLVED IN: biological_process unknown; LOCATED IN: anchored to plasma membrane, plasma membrane, anchored to membrane; EXPRESSED IN: 17 plant structures; EXPRESSED DURING: 11 growth stages; CONTAINS InterPro DOMAIN/s: Soluble quinoprotein glucose/sorbosone dehydrogenase (InterPro:IPR011041), Folate rec…	44.4881	57.4966	61.1828	12.5829	14.5506	14.4428	3.92453	1.97252	1.08969e-17	1.59951e-15
AT4G11850	phospholipase D gamma 1 ;; phospholipase D gamma 1 (PLDGAMMA1); FUNCTIONS IN: phospholipase D activity, protein binding, phosphatidylinositol-4,5-bisphosphate binding; INVOLVED IN: defense response to bacterium, incompatible interaction, embryo development ending in seed dormancy; LOCATED IN: plasma membrane; EXPRESSED IN: 20 plant structures; EXPRESSED DURING: 12 growth stages; CONTAINS InterPro…	42.0923	71.687	67.9737	16.8982	17.2784	12.4029	3.902	1.96421	8.95769e-14	7.68423e-12
AT5G45000	Disease resistance protein (TIR-NBS-LRR class) family ;; Disease resistance protein (TIR-NBS-LRR class) family; FUNCTIONS IN: transmembrane receptor activity; INVOLVED IN: signal transduction, defense response, innate immune response; LOCATED IN: intrinsic to membrane; EXPRESSED IN: 9 plant structures; EXPRESSED DURING: 7 growth stages; CONTAINS InterPro DOMAIN/s: Toll-Interleukin receptor (Inter…	3.05326	4.41559	4.64994	1.02205	1.1797	0.908807	3.89601	1.962	3.84894e-08	1.3918e-06
AT2G15042	Leucine-rich repeat (LRR) family protein ;; Leucine-rich repeat (LRR) family protein; INVOLVED IN: biological_process unknown; LOCATED IN: mitochondrion; CONTAINS InterPro DOMAIN/s: Leucine-rich repeat (InterPro:IPR001611); BEST Arabidopsis thaliana protein match is: receptor like protein 34 (TAIR:AT3G11010.1); Has 56306 Blast hits to 17936 proteins in 777 species: Archae - 23; Bacteria - 1630; M…	3.21863	6.37432	8.46636	0.946817	1.49188	2.20731	3.88706	1.95868	1.53361e-06	4.23851e-05
AT1G59870	ABC-2 and Plant PDR ABC-type transporter family protein ;; PENETRATION 3 (PEN3); FUNCTIONS IN: ATPase activity, coupled to transmembrane movement of substances, cadmium ion transmembrane transporter activity; INVOLVED IN: in 9 processes; LOCATED IN: mitochondrion, plasma membrane, chloroplast, membrane, chloroplast envelope; EXPRESSED IN: 29 plant structures; EXPRESSED DURING: 13 growth stages; C…	383.408	536.532	498.881	119.523	149.577	96.3575	3.88232	1.95692	3.30299e-14	3.03019e-12
AT3G25610	ATPase E1-E2 type family protein / haloacid dehalogenase-like hydrolase family protein ;; ATPase E1-E2 type family protein / haloacid dehalogenase-like hydrolase family protein; FUNCTIONS IN: ATPase activity, coupled to transmembrane movement of ions, phosphorylative mechanism; INVOLVED IN: phospholipid transport, ATP biosynthetic process; LOCATED IN: plasma membrane; EXPRESSED IN: 12 plant struc…	14.6822	18.2217	17.7761	5.5544	4.24258	3.2678	3.87914	1.95574	5.21444e-17	6.98172e-15
AT3G03670	Peroxidase superfamily protein ;; Peroxidase superfamily protein; FUNCTIONS IN: peroxidase activity, heme binding; INVOLVED IN: oxidation reduction, response to oxidative stress; LOCATED IN: plant-type cell wall; EXPRESSED IN: 9 plant structures; EXPRESSED DURING: 4 anthesis, C globular stage, petal differentiation and expansion stage; CONTAINS InterPro DOMAIN/s: Haem peroxidase (InterPro:IPR0102…	2.93551	6.368	2.30592	0.996028	1.72181	0.277283	3.87611	1.95461	0.00095733	0.0119612
AT1G32510	NAC domain containing protein 11 ;; NAC domain containing protein 11 (NAC011); CONTAINS InterPro DOMAIN/s: No apical meristem (NAM) protein (InterPro:IPR003441); BEST Arabidopsis thaliana protein match is: NAC domain containing protein 71 (TAIR:AT4G17980.1); Has 2902 Blast hits to 2893 proteins in 75 species: Archae - 0; Bacteria - 0; Metazoa - 0; Fungi - 0; Plants - 2902; Viruses - 0; Other Euka…	1.15756	0.457952	1.48653	0.107459	0.114831	0.58499	3.84259	1.94208	0.00366859	0.0369958
AT3G13900	ATPase E1-E2 type family protein / haloacid dehalogenase-like hydrolase family protein ;; ATPase E1-E2 type family protein / haloacid dehalogenase-like hydrolase family protein; FUNCTIONS IN: ATPase activity, coupled to transmembrane movement of ions, phosphorylative mechanism; INVOLVED IN: ATP biosynthetic process, phospholipid transport; LOCATED IN: integral to membrane, membrane; EXPRESSED IN:…	0.469013	0.322485	0.505463	0.090225	0.13234	0.115162	3.84026	1.94121	8.95455e-06	0.000210991
AT2G44790	uclacyanin 2 ;; uclacyanin 2 (UCC2); FUNCTIONS IN: electron carrier activity, copper ion binding; LOCATED IN: anchored to plasma membrane, anchored to membrane; EXPRESSED IN: 21 plant structures; EXPRESSED DURING: 12 growth stages; CONTAINS InterPro DOMAIN/s: Plastocyanin-like (InterPro:IPR003245), Cupredoxin (InterPro:IPR008972); BEST Arabidopsis thaliana protein match is: uclacyanin 3 (TAIR:AT3…	416.976	650.803	401.26	124.916	193.504	66.4655	3.81682	1.93237	3.73181e-08	1.35687e-06
AT2G36650		3.84164	5.78712	8.3213	1.2352	2.08483	1.38903	3.81181	1.93048	4.89777e-07	1.48923e-05
AT1G10990		19.3098	30.5616	27.6203	5.48684	8.20723	6.64702	3.80962	1.92965	6.75512e-13	5.20854e-11
AT2G04495		3.87889	1.26956	3.48403	1.42173	0.180793	0.664067	3.80858	1.92925	0.00152165	0.0177475
AT2G32680	receptor like protein 23 ;; receptor like protein 23 (RLP23); FUNCTIONS IN: kinase activity; INVOLVED IN: signal transduction, defense response; LOCATED IN: endomembrane system; EXPRESSED IN: 17 plant structures; EXPRESSED DURING: 9 growth stages; CONTAINS InterPro DOMAIN/s: Leucine-rich repeat (InterPro:IPR001611); BEST Arabidopsis thaliana protein match is: receptor like protein 24 (TAIR:AT2G33…	2.29559	1.49974	1.74111	0.660511	0.180218	0.617804	3.7959	1.92444	3.00331e-05	0.00060538
AT1G35210		2.13402	3.37038	3.75905	0.907754	0.764127	0.794287	3.75621	1.90928	4.26054e-06	0.000108657
AT1G66880	Protein kinase superfamily protein ;; Protein kinase superfamily protein; FUNCTIONS IN: protein serine/threonine kinase activity, protein kinase activity, ATP binding; INVOLVED IN: protein amino acid phosphorylation; LOCATED IN: plasma membrane; EXPRESSED IN: 21 plant structures; EXPRESSED DURING: 13 growth stages; CONTAINS InterPro DOMAIN/s: Protein kinase, ATP binding site (InterPro:IPR017441),…	16.9307	14.8252	16.8648	5.21985	3.9185	3.85564	3.74179	1.90373	7.65007e-20	1.51594e-17
AT5G10520	ROP binding protein kinases 1 ;; ROP binding protein kinases 1 (RBK1); FUNCTIONS IN: protein serine/threonine kinase activity, protein kinase activity, kinase activity, ATP binding; INVOLVED IN: defense response, incompatible interaction; LOCATED IN: cytosol, endomembrane system; EXPRESSED IN: 6 plant structures; CONTAINS InterPro DOMAIN/s: Protein kinase, ATP binding site (InterPro:IPR017441), P…	17.3225	26.3279	23.37	5.64445	6.22623	6.05488	3.73881	1.90258	1.67994e-16	2.05492e-14
AT4G08770	Peroxidase superfamily protein ;; Peroxidase superfamily protein; FUNCTIONS IN: peroxidase activity, heme binding; INVOLVED IN: response to oxidative stress, oxidation reduction; LOCATED IN: vacuole; EXPRESSED IN: hypocotyl, root; CONTAINS InterPro DOMAIN/s: Haem peroxidase (InterPro:IPR010255), Plant peroxidase (InterPro:IPR000823), Peroxidases heam-ligand binding site (InterPro:IPR019793), Haem…	183.966	321.088	206.445	67.2559	71.6199	51.4312	3.73869	1.90253	7.77541e-13	5.972e-11
AT3G08710	thioredoxin H-type 9 ;; thioredoxin H-type 9 (TH9); INVOLVED IN: N-terminal protein myristoylation, cell communication; LOCATED IN: cytosol, nucleus, plasma membrane, plastid; EXPRESSED IN: 26 plant structures; EXPRESSED DURING: 15 growth stages; CONTAINS InterPro DOMAIN/s: Thioredoxin fold (InterPro:IPR012335), Thioredoxin, core (InterPro:IPR015467), Thioredoxin domain (InterPro:IPR013766), Thio…	72.5859	83.2022	93.4472	19.8331	25.3757	21.7565	3.72185	1.89602	9.04347e-18	1.35762e-15
AT5G13080	WRKY DNA-binding protein 75 ;; WRKY DNA-binding protein 75 (WRKY75); CONTAINS InterPro DOMAIN/s: DNA-binding WRKY (InterPro:IPR003657); BEST Arabidopsis thaliana protein match is: WRKY DNA-binding protein 45 (TAIR:AT3G01970.1); Has 1807 Blast hits to 1807 proteins in 277 species: Archae - 0; Bacteria - 0; Metazoa - 736; Fungi - 347; Plants - 385; Viruses - 0; Other Eukaryotes - 339 (source: NCBI …	5.64165	15.9577	12.176	1.76828	4.67467	2.6593	3.71067	1.89168	3.18025e-05	0.00063464
AT1G33610	Leucine-rich repeat (LRR) family protein ;; Leucine-rich repeat (LRR) family protein; INVOLVED IN: signal transduction; LOCATED IN: endomembrane system; EXPRESSED IN: shoot apex, phloem, root, petiole, leaf; EXPRESSED DURING: LP.06 six leaves visible, LP.04 four leaves visible, LP.02 two leaves visible, LP.12 twelve leaves visible; CONTAINS InterPro DOMAIN/s: Leucine-rich repeat-containing N-term…	19.7996	25.2141	28.6619	7.18233	7.50552	5.24087	3.69695	1.88634	5.99529e-15	5.94013e-13
AT5G44460	calmodulin like 43 ;; calmodulin like 43 (CML43); FUNCTIONS IN: calcium ion binding; INVOLVED IN: response to cadmium ion; EXPRESSED IN: root, cultured cell; CONTAINS InterPro DOMAIN/s: EF-Hand 1, calcium-binding site (InterPro:IPR018247), EF-HAND 2 (InterPro:IPR018249), EF-hand-like domain (InterPro:IPR011992), Calcium-binding EF-hand (InterPro:IPR002048), EF-hand (InterPro:IPR018248); BEST Arab…	11.8506	17.6037	18.3336	3.46512	5.34534	4.12879	3.69325	1.88489	1.46658e-09	6.48698e-08
AT3G26910	hydroxyproline-rich glycoprotein family protein ;; hydroxyproline-rich glycoprotein family protein; FUNCTIONS IN: molecular_function unknown; INVOLVED IN: biological_process unknown; LOCATED IN: cellular_component unknown; EXPRESSED IN: 19 plant structures; EXPRESSED DURING: 11 growth stages; BEST Arabidopsis thaliana protein match is: unknown protein (TAIR:AT5G41100.2); Has 35333 Blast hits to 3…	14.417	26.3338	22.8337	6.14933	6.38061	4.72309	3.68541	1.88183	5.5622e-13	4.35654e-11
AT5G46350	WRKY DNA-binding protein 8 ;; WRKY DNA-binding protein 8 (WRKY8); CONTAINS InterPro DOMAIN/s: DNA-binding WRKY (InterPro:IPR003657), Transcription factor, WRKY group IIc (InterPro:IPR017396); BEST Arabidopsis thaliana protein match is: WRKY DNA-binding protein 28 (TAIR:AT4G18170.1); Has 1807 Blast hits to 1807 proteins in 277 species: Archae - 0; Bacteria - 0; Metazoa - 736; Fungi - 347; Plants -…	2.70496	1.33223	5.09452	0.82172	0.411624	1.25162	3.67478	1.87766	0.000427545	0.00612597
AT3G57240	beta-1,3-glucanase 3 ;; "beta-1,3-glucanase 3" (BG3); FUNCTIONS IN: cellulase activity, hydrolase activity, hydrolyzing O-glycosyl compounds; INVOLVED IN: response to bacterium; LOCATED IN: apoplast, cell wall; EXPRESSED IN: 15 plant structures; EXPRESSED DURING: 9 growth stages; CONTAINS InterPro DOMAIN/s: Glycoside hydrolase, catalytic core (InterPro:IPR017853), Glycoside hydrolase, family 17 (…	5.1858	4.41848	3.92344	2.28408	0.770751	0.630657	3.67053	1.87599	4.55539e-05	0.000871328
AT4G11521	Receptor-like protein kinase-related family protein ;; Receptor-like protein kinase-related family protein; LOCATED IN: endomembrane system; CONTAINS InterPro DOMAIN/s: Protein of unknown function DUF26 (InterPro:IPR002902); BEST Arabidopsis thaliana protein match is: cysteine-rich RLK (RECEPTOR-like protein kinase) 34 (TAIR:AT4G11530.1); Has 1353 Blast hits to 1309 proteins in 19 species: Archae…	12.5186	11.8164	11.2577	4.01878	2.66272	3.06422	3.65214	1.86874	1.74281e-12	1.25129e-10
AT3G57330	autoinhibited Ca2+-ATPase 11 ;; autoinhibited Ca2+-ATPase 11 (ACA11); FUNCTIONS IN: calcium-transporting ATPase activity, calmodulin binding; INVOLVED IN: defense response to bacterium, negative regulation of programmed cell death, anion homeostasis; LOCATED IN: plant-type vacuole membrane, chloroplast, plasma membrane, vacuole; EXPRESSED IN: 26 plant structures; EXPRESSED DURING: 15 growth stage…	64.9764	108.746	94.7085	28.632	23.0853	21.8192	3.65031	1.86802	8.07681e-14	6.9587e-12
AT3G21700	Ras-related small GTP-binding family protein ;; SGP2; FUNCTIONS IN: GTP binding; INVOLVED IN: small GTPase mediated signal transduction; LOCATED IN: intracellular; EXPRESSED IN: 22 plant structures; EXPRESSED DURING: 10 growth stages; CONTAINS InterPro DOMAIN/s: Ras GTPase (InterPro:IPR001806), Small GTP-binding protein (InterPro:IPR005225), Small GTPase (InterPro:IPR020851), Mitochondrial Rho-li…	9.11051	6.65909	12.1808	2.91968	1.67497	3.09302	3.63574	1.86225	8.03784e-09	3.18556e-07
AT5G59530	2-oxoglutarate (2OG) and Fe(II)-dependent oxygenase superfamily protein ;; 2-oxoglutarate (2OG) and Fe(II)-dependent oxygenase superfamily protein; CONTAINS InterPro DOMAIN/s: Oxoglutarate/iron-dependent oxygenase (InterPro:IPR005123); BEST Arabidopsis thaliana protein match is: 2-oxoglutarate (2OG) and Fe(II)-dependent oxygenase superfamily protein (TAIR:AT5G59540.1); Has 1807 Blast hits to 1807…	7.091	9.64198	9.01525	2.34271	2.30361	2.44064	3.63319	1.86124	1.68841e-11	1.04883e-09
AT5G48410	glutamate receptor 1.3 ;; glutamate receptor 1.3 (GLR1.3); FUNCTIONS IN: intracellular ligand-gated ion channel activity; INVOLVED IN: cellular calcium ion homeostasis, response to light stimulus; LOCATED IN: endomembrane system, membrane; EXPRESSED IN: 17 plant structures; EXPRESSED DURING: 7 growth stages; CONTAINS InterPro DOMAIN/s: Extracellular solute-binding protein, family 3 (InterPro:IPR0…	1.31752	1.04132	1.3637	0.415939	0.331488	0.27727	3.63281	1.86109	1.00026e-06	2.82757e-05
AT5G61160	anthocyanin 5-aromatic acyltransferase 1 ;; anthocyanin 5-aromatic acyltransferase 1 (AACT1); FUNCTIONS IN: transferase activity, transferring acyl groups other than amino-acyl groups, transferase activity; INVOLVED IN: biological_process unknown; LOCATED IN: cellular_component unknown; EXPRESSED IN: stem, leaf; EXPRESSED DURING: LP.04 four leaves visible; CONTAINS InterPro DOMAIN/s: Transferase …	75.5902	77.2199	45.5268	26.8031	11.7035	16.1224	3.63062	1.86022	2.84751e-10	1.42851e-08
AT4G25560	myb domain protein 18 ;; myb domain protein 18 (MYB18); CONTAINS InterPro DOMAIN/s: SANT, DNA-binding (InterPro:IPR001005), Homeodomain-like (InterPro:IPR009057), Myb, DNA-binding (InterPro:IPR014778), HTH transcriptional regulator, Myb-type, DNA-binding (InterPro:IPR017930), Homeodomain-related (InterPro:IPR012287), Myb transcription factor (InterPro:IPR015495); BEST Arabidopsis thaliana protein…	2.63882	3.91983	4.17439	1.19396	0.886594	0.885496	3.61863	1.85544	2.46981e-06	6.62271e-05
AT3G27070	translocase outer membrane 20-1 ;; translocase outer membrane 20-1 (TOM20-1); CONTAINS InterPro DOMAIN/s: Plant specific mitochondrial import receptor subunit TOM20 (InterPro:IPR010547); BEST Arabidopsis thaliana protein match is: translocase of outer membrane 20 kDa subunit 3 (TAIR:AT3G27080.1); Has 97 Blast hits to 97 proteins in 22 species: Archae - 0; Bacteria - 2; Metazoa - 0; Fungi - 0; Pla…	3.12515	3.51706	2.51499	0.745415	0.857448	0.933913	3.60978	1.85191	1.77016e-06	4.84497e-05
AT3G18830	polyol/monosaccharide transporter 5 ;; polyol/monosaccharide transporter 5 (PMT5); FUNCTIONS IN: in 11 functions; INVOLVED IN: transport, transmembrane transport; LOCATED IN: plasma membrane, membrane; EXPRESSED IN: 31 plant structures; EXPRESSED DURING: 13 growth stages; CONTAINS InterPro DOMAIN/s: Sugar transporter, conserved site (InterPro:IPR005829), Major facilitator superfamily (InterPro:IP…	89.8696	93.8533	91.9543	24.4488	23.99	28.2822	3.59324	1.84529	3.75421e-18	5.99947e-16
AT5G45090	phloem protein 2-A7 ;; phloem protein 2-A7 (PP2-A7); FUNCTIONS IN: carbohydrate binding; INVOLVED IN: signal transduction, defense response, innate immune response; LOCATED IN: intrinsic to membrane; EXPRESSED IN: 7 plant structures; EXPRESSED DURING: 4 anthesis, F mature embryo stage, 4 leaf senescence stage; CONTAINS InterPro DOMAIN/s: Toll-Interleukin receptor (InterPro:IPR000157); BEST Arabid…	1.02086	1.74096	1.46941	0.47934	0.434768	0.263698	3.59247	1.84498	5.1888e-05	0.000971845
AT4G18340	Glycosyl hydrolase superfamily protein ;; Glycosyl hydrolase superfamily protein; FUNCTIONS IN: cation binding, hydrolase activity, hydrolyzing O-glycosyl compounds, catalytic activity; INVOLVED IN: carbohydrate metabolic process; LOCATED IN: endomembrane system; EXPRESSED IN: 21 plant structures; EXPRESSED DURING: 13 growth stages; CONTAINS InterPro DOMAIN/s: Glycoside hydrolase, catalytic core …	21.6359	51.004	40.9289	9.35871	12.5416	9.79467	3.58318	1.84124	6.79958e-10	3.14081e-08
AT1G69050		6.36284	6.80081	7.27248	1.57359	2.55279	1.58082	3.58076	1.84027	5.20037e-06	0.000130444
AT5G59490	Haloacid dehalogenase-like hydrolase (HAD) superfamily protein ;; Haloacid dehalogenase-like hydrolase (HAD) superfamily protein; FUNCTIONS IN: hydrolase activity; LOCATED IN: cellular_component unknown; EXPRESSED IN: 9 plant structures; EXPRESSED DURING: L mature pollen stage, M germinated pollen stage, 4 anthesis, petal differentiation and expansion stage; CONTAINS InterPro DOMAIN/s: Pyrimidine…	9.61391	12.4263	14.7192	4.35065	2.51062	3.43464	3.57029	1.83604	5.19924e-10	2.44723e-08
AT2G39210	Major facilitator superfamily protein ;; Major facilitator superfamily protein; FUNCTIONS IN: molecular_function unknown; INVOLVED IN: transmembrane transport; LOCATED IN: cellular_component unknown; EXPRESSED IN: 22 plant structures; EXPRESSED DURING: 13 growth stages; CONTAINS InterPro DOMAIN/s: Nodulin-like (InterPro:IPR010658), Major facilitator superfamily MFS-1 (InterPro:IPR011701), Major f…	54.8168	49.9187	54.3259	18.7169	13.232	12.6217	3.56874	1.83542	9.10631e-17	1.17942e-14
AT1G68450	VQ motif-containing protein ;; VQ motif-containing protein; FUNCTIONS IN: molecular_function unknown; INVOLVED IN: biological_process unknown; LOCATED IN: chloroplast; EXPRESSED IN: stem; CONTAINS InterPro DOMAIN/s: VQ (InterPro:IPR008889); BEST Arabidopsis thaliana protein match is: VQ motif-containing protein (TAIR:AT3G18360.1); Has 133 Blast hits to 133 proteins in 12 species: Archae - 0; Bact…	3.72971	4.29418	5.36252	1.76237	1.12185	0.867417	3.56815	1.83517	6.30705e-06	0.000154488
AT1G18390	Protein kinase superfamily protein ;; Protein kinase superfamily protein; FUNCTIONS IN: protein serine/threonine kinase activity, protein kinase activity, kinase activity, ATP binding; INVOLVED IN: protein amino acid phosphorylation; LOCATED IN: plasma membrane; EXPRESSED IN: 22 plant structures; EXPRESSED DURING: 13 growth stages; CONTAINS InterPro DOMAIN/s: Protein kinase, ATP binding site (Int…	15.5214	20.4412	22.5191	5.24565	5.86076	5.29892	3.56479	1.83382	2.8124e-16	3.3982e-14
AT5G01950	Leucine-rich repeat protein kinase family protein ;; Leucine-rich repeat protein kinase family protein; FUNCTIONS IN: protein serine/threonine kinase activity, kinase activity, ATP binding; INVOLVED IN: transmembrane receptor protein tyrosine kinase signaling pathway, protein amino acid phosphorylation; LOCATED IN: chloroplast, plasma membrane; EXPRESSED IN: 19 plant structures; EXPRESSED DURING:…	25.9361	34.5834	33.5121	8.92818	8.74765	8.72492	3.5617	1.83257	5.93823e-17	7.89744e-15
AT3G10930		2.07475	7.45094	9.00671	1.29158	2.52624	1.38702	3.5606	1.83212	0.000550753	0.0075267
AT3G48850	phosphate transporter 3;2 ;; phosphate transporter 3;2 (PHT3;2); FUNCTIONS IN: binding; INVOLVED IN: transport, transmembrane transport; LOCATED IN: mitochondrial inner membrane, chloroplast, membrane; EXPRESSED IN: stem, sepal, stamen; EXPRESSED DURING: 4 anthesis; CONTAINS InterPro DOMAIN/s: Mitochondrial substrate carrier (InterPro:IPR001993), Mitochondrial substrate/solute carrier (InterPro:I…	1.27945	1.07745	2.4967	0.8086	0.112588	0.447231	3.54686	1.82654	0.00152352	0.0177589
AT1G79180	myb domain protein 63 ;; myb domain protein 63 (MYB63); CONTAINS InterPro DOMAIN/s: SANT, DNA-binding (InterPro:IPR001005), Homeodomain-like (InterPro:IPR009057), Myb, DNA-binding (InterPro:IPR014778), HTH transcriptional regulator, Myb-type, DNA-binding (InterPro:IPR017930), Homeodomain-related (InterPro:IPR012287), Myb transcription factor (InterPro:IPR015495); BEST Arabidopsis thaliana protein…	4.28257	7.44513	5.16126	1.43118	1.65939	1.67367	3.54494	1.82576	2.96051e-07	9.32678e-06
AT1G61370	S-locus lectin protein kinase family protein ;; S-locus lectin protein kinase family protein; FUNCTIONS IN: in 6 functions; INVOLVED IN: protein amino acid phosphorylation, recognition of pollen; LOCATED IN: endomembrane system; EXPRESSED IN: 13 plant structures; EXPRESSED DURING: 4 anthesis, F mature embryo stage, petal differentiation and expansion stage, E expanded cotyledon stage, D bilateral…	8.59038	11.4259	11.7758	3.04678	3.17889	2.75848	3.53868	1.82321	4.18585e-15	4.32014e-13
AT5G02690		15.7016	12.8093	18.1534	2.72791	4.74887	5.71191	3.5382	1.82302	3.12704e-06	8.21824e-05
AT1G72070	Chaperone DnaJ-domain superfamily protein ;; Chaperone DnaJ-domain superfamily protein; FUNCTIONS IN: unfolded protein binding, heat shock protein binding; INVOLVED IN: protein folding; EXPRESSED IN: 9 plant structures; EXPRESSED DURING: 6 growth stages; CONTAINS InterPro DOMAIN/s: Molecular chaperone, heat shock protein, Hsp40, DnaJ (InterPro:IPR015609), Heat shock protein DnaJ, N-terminal (Inte…	12.0986	14.0677	10.5833	3.20569	2.85384	4.3275	3.53803	1.82295	6.70324e-09	2.69983e-07
AT4G01010	cyclic nucleotide-gated channel 13 ;; cyclic nucleotide-gated channel 13 (CNGC13); FUNCTIONS IN: ion channel activity, cyclic nucleotide binding, calmodulin binding; INVOLVED IN: ion transport, transmembrane transport; LOCATED IN: membrane; EXPRESSED IN: 13 plant structures; EXPRESSED DURING: 9 growth stages; CONTAINS InterPro DOMAIN/s: Cyclic nucleotide-binding (InterPro:IPR000595), Ion transpor…	4.92101	9.28005	7.29889	1.93685	2.51053	1.63353	3.53565	1.82197	4.5726e-09	1.88772e-07
AT2G44480	beta glucosidase 17 ;; beta glucosidase 17 (BGLU17); FUNCTIONS IN: cation binding, hydrolase activity, hydrolyzing O-glycosyl compounds, catalytic activity; INVOLVED IN: carbohydrate metabolic process; LOCATED IN: endomembrane system; EXPRESSED IN: stem, hypocotyl, sepal, male gametophyte, root; EXPRESSED DURING: 4 anthesis; CONTAINS InterPro DOMAIN/s: Glycoside hydrolase, family 1 (InterPro:IPR0…	2.47667	6.77103	4.09045	0.659173	1.78376	1.33617	3.52945	1.81944	4.78151e-05	0.00090497
AT3G49580	response to low sulfur 1 ;; RESPONSE TO LOW SULFUR 1 (LSU1); BEST Arabidopsis thaliana protein match is: response to low sulfur 3 (TAIR:AT3G49570.1); Has 73 Blast hits to 73 proteins in 16 species: Archae - 0; Bacteria - 0; Metazoa - 0; Fungi - 0; Plants - 70; Viruses - 0; Other Eukaryotes - 3 (source: NCBI BLink).;response to low sulfur 1 ;; RESPONSE TO LOW SULFUR 1 (LSU1); FUNCTIONS IN: molecul…	15.9128	8.23621	18.7094	5.81468	1.70146	4.62746	3.5293	1.81938	4.30582e-05	0.000829195
AT1G76070		12.5997	19.8835	17.1914	5.74519	4.24078	4.10553	3.52515	1.81768	2.68632e-12	1.8678e-10
AT1G08940	Phosphoglycerate mutase family protein ;; Phosphoglycerate mutase family protein; FUNCTIONS IN: catalytic activity; INVOLVED IN: metabolic process; LOCATED IN: cellular_component unknown; EXPRESSED IN: 22 plant structures; EXPRESSED DURING: 13 growth stages; CONTAINS InterPro DOMAIN/s: Histidine phosphatase superfamily, clade-1 (InterPro:IPR013078), Phosphoglycerate/bisphosphoglycerate mutase, ac…	31.4933	40.0199	45.4207	12.1112	10.973	10.0901	3.52484	1.81756	1.33206e-15	1.42682e-13
AT4G15233	ABC-2 and Plant PDR ABC-type transporter family protein ;; ABC-2 and Plant PDR ABC-type transporter family protein; FUNCTIONS IN: nucleoside-triphosphatase activity, ATPase activity, nucleotide binding, ATP binding; INVOLVED IN: biological_process unknown; LOCATED IN: membrane; CONTAINS InterPro DOMAIN/s: ATPase, AAA+ type, core (InterPro:IPR003593), ABC transporter-like (InterPro:IPR003439), Pla…	16.4413	15.7923	14.9249	7.03687	3.33692	3.00814	3.52405	1.81723	8.71195e-11	4.57921e-09
AT2G43120	RmlC-like cupins superfamily protein ;; RmlC-like cupins superfamily protein; FUNCTIONS IN: calmodulin binding; INVOLVED IN: biological_process unknown; LOCATED IN: plasma membrane; EXPRESSED IN: stem, flower; CONTAINS InterPro DOMAIN/s: Pirin, C-terminal (InterPro:IPR008778), Pirin (InterPro:IPR012093), Cupin, RmlC-type (InterPro:IPR011051), Pirin, N-terminal (InterPro:IPR003829); BEST Arabidops…	24.497	38.8952	31.7316	7.96904	9.84641	9.18747	3.52272	1.81669	5.87202e-14	5.10351e-12
AT2G28830	PLANT U-BOX 12 ;; PLANT U-BOX 12 (PUB12); FUNCTIONS IN: ubiquitin-protein ligase activity, structural constituent of ribosome, rRNA binding, binding; INVOLVED IN: response to chitin; LOCATED IN: ubiquitin ligase complex, ribosome, intracellular; EXPRESSED IN: 21 plant structures; EXPRESSED DURING: 9 growth stages; CONTAINS InterPro DOMAIN/s: Ribosomal protein L16 (InterPro:IPR000114), U box domai…	5.0399	6.01153	5.30644	1.21702	1.79078	1.63607	3.52246	1.81659	3.99591e-12	2.72106e-10
AT4G01750	rhamnogalacturonan xylosyltransferase 2 ;; rhamnogalacturonan xylosyltransferase 2 (RGXT2); CONTAINS InterPro DOMAIN/s: Reticulon (InterPro:IPR003388), Nucleotide-diphospho-sugar transferase, predicted (InterPro:IPR005069); BEST Arabidopsis thaliana protein match is: rhamnogalacturonan xylosyltransferase 1 (TAIR:AT4G01770.1); Has 310 Blast hits to 306 proteins in 29 species: Archae - 0; Bacteria …	47.9502	46.7217	47.2793	15.8711	13.7575	10.6987	3.51998	1.81557	1.8609e-17	2.63397e-15
AT5G65609		6.81806	5.68844	4.83288	1.90283	1.23443	1.80495	3.50843	1.81083	5.48126e-05	0.00101796
AT1G13550	Protein of unknown function (DUF1262) ;; Protein of unknown function (DUF1262); CONTAINS InterPro DOMAIN/s: Protein of unknown function DUF1262 (InterPro:IPR010683); BEST Arabidopsis thaliana protein match is: Protein of unknown function (DUF1262) (TAIR:AT1G13480.1); Has 101 Blast hits to 94 proteins in 9 species: Archae - 0; Bacteria - 0; Metazoa - 0; Fungi - 0; Plants - 101; Viruses - 0; Other …	0.857409	0.724539	1.73707	0.342878	0.317018	0.286285	3.50781	1.81057	0.000152955	0.00253002
AT2G47130	NAD(P)-binding Rossmann-fold superfamily protein ;; NAD(P)-binding Rossmann-fold superfamily protein; FUNCTIONS IN: oxidoreductase activity, binding, catalytic activity; INVOLVED IN: oxidation reduction, metabolic process; LOCATED IN: cellular_component unknown; EXPRESSED IN: 18 plant structures; EXPRESSED DURING: 11 growth stages; CONTAINS InterPro DOMAIN/s: NAD(P)-binding domain (InterPro:IPR01…	25.6016	36.3262	47.6711	9.72367	12.0829	9.43916	3.50764	1.8105	1.08622e-11	6.89887e-10
AT2G15480	UDP-glucosyl transferase 73B5 ;; UDP-glucosyl transferase 73B5 (UGT73B5); FUNCTIONS IN: quercetin 3-O-glucosyltransferase activity, UDP-glycosyltransferase activity, UDP-glucosyltransferase activity, transferase activity, transferring glycosyl groups; INVOLVED IN: response to other organism; LOCATED IN: endomembrane system; EXPRESSED IN: 9 plant structures; EXPRESSED DURING: L mature pollen stage…	56.3901	51.2359	41.552	19.6277	9.79276	13.1172	3.50696	1.81022	6.29415e-13	4.89117e-11
AT5G48380	BAK1-interacting receptor-like kinase 1 ;; BAK1-interacting receptor-like kinase 1 (BIR1); FUNCTIONS IN: protein kinase activity; INVOLVED IN: negative regulation of defense response; LOCATED IN: plasma membrane; EXPRESSED IN: 23 plant structures; EXPRESSED DURING: 13 growth stages; CONTAINS InterPro DOMAIN/s: Protein kinase, catalytic domain (InterPro:IPR000719), Leucine-rich repeat-containing N…	52.8869	53.4353	52.5699	17.4987	14.8705	12.9853	3.50334	1.80873	2.24856e-17	3.13785e-15
AT5G64900	precursor of peptide 1 ;; precursor of peptide 1 (PROPEP1); BEST Arabidopsis thaliana protein match is: elicitor peptide 2 precursor (TAIR:AT5G64890.1); Has 30201 Blast hits to 17322 proteins in 780 species: Archae - 12; Bacteria - 1396; Metazoa - 17338; Fungi - 3422; Plants - 5037; Viruses - 0; Other Eukaryotes - 2996 (source: NCBI BLink).	12.7731	19.1894	29.268	5.71433	7.1471	4.62383	3.50183	1.80811	3.68859e-07	1.14208e-05
AT5G58940	calmodulin-binding receptor-like cytoplasmic kinase 1 ;; calmodulin-binding receptor-like cytoplasmic kinase 1 (CRCK1); FUNCTIONS IN: protein serine/threonine kinase activity, protein kinase activity, kinase activity, ATP binding; INVOLVED IN: protein amino acid phosphorylation; LOCATED IN: cellular_component unknown; EXPRESSED IN: 7 plant structures; EXPRESSED DURING: LP.06 six leaves visible, L…	16.8984	14.5757	21.4637	5.77058	4.54677	4.80413	3.50083	1.8077	5.27721e-15	5.39037e-13
AT4G14400	ankyrin repeat family protein ;; ACCELERATED CELL DEATH 6 (ACD6); CONTAINS InterPro DOMAIN/s: Ankyrin repeat-containing domain (InterPro:IPR020683), Ankyrin repeat (InterPro:IPR002110); BEST Arabidopsis thaliana protein match is: Ankyrin repeat family protein (TAIR:AT4G14390.1); Has 17644 Blast hits to 9282 proteins in 441 species: Archae - 34; Bacteria - 1047; Metazoa - 9551; Fungi - 1051; Plant…	62.9446	40.136	27.4649	20.9321	7.09236	9.26972	3.50042	1.80753	6.11839e-07	1.82045e-05
AT2G17120	lysm domain GPI-anchored protein 2 precursor ;; lysm domain GPI-anchored protein 2 precursor (LYM2); FUNCTIONS IN: molecular_function unknown; INVOLVED IN: cell wall macromolecule catabolic process; LOCATED IN: anchored to plasma membrane, plasma membrane, anchored to membrane; EXPRESSED IN: 24 plant structures; EXPRESSED DURING: 13 growth stages; CONTAINS InterPro DOMAIN/s: Peptidoglycan-binding…	68.0722	64.0174	74.3368	20.3546	15.5122	23.1297	3.49896	1.80692	1.36972e-16	1.6964e-14
AT1G53625		7.3939	13.3417	22.2794	6.6596	3.09882	2.5814	3.48587	1.80152	6.89723e-05	0.00125505
AT5G06860	polygalacturonase inhibiting protein 1 ;; polygalacturonase inhibiting protein 1 (PGIP1); FUNCTIONS IN: polygalacturonase inhibitor activity; INVOLVED IN: signal transduction, defense response; LOCATED IN: cell wall, plant-type cell wall; EXPRESSED IN: 20 plant structures; EXPRESSED DURING: 13 growth stages; CONTAINS InterPro DOMAIN/s: Leucine-rich repeat-containing N-terminal domain, type 2 (Int…	94.7843	129.592	100.833	33.7931	29.9529	29.6386	3.48248	1.80011	3.17922e-16	3.81814e-14
AT1G24150	formin homologue 4 ;; formin homologue 4 (FH4); FUNCTIONS IN: actin binding, protein binding; INVOLVED IN: actin filament polymerization; LOCATED IN: cell-cell junction, plasma membrane; EXPRESSED IN: 19 plant structures; EXPRESSED DURING: 13 growth stages; CONTAINS InterPro DOMAIN/s: Actin-binding FH2/DRF autoregulatory (InterPro:IPR003104), Actin-binding FH2 (InterPro:IPR015425); BEST Arabidops…	14.2838	17.2259	16.7031	5.01571	4.74147	4.15869	3.46459	1.79269	4.76865e-17	6.42828e-15
AT4G39640	gamma-glutamyl transpeptidase 1 ;; gamma-glutamyl transpeptidase 1 (GGT1); FUNCTIONS IN: gamma-glutamyltransferase activity, glutathione gamma-glutamylcysteinyltransferase activity; INVOLVED IN: response to oxidative stress, glutathione catabolic process; LOCATED IN: apoplast, plant-type cell wall; EXPRESSED IN: 26 plant structures; EXPRESSED DURING: 10 growth stages; CONTAINS InterPro DOMAIN/s: …	15.7386	34.1984	37.1822	6.18918	11.0097	7.95169	3.46391	1.7924	5.06172e-08	1.81052e-06
AT5G52750	Heavy metal transport/detoxification superfamily protein ;; Heavy metal transport/detoxification superfamily protein ; FUNCTIONS IN: metal ion binding; INVOLVED IN: metal ion transport; LOCATED IN: cellular_component unknown; EXPRESSED IN: 20 plant structures; EXPRESSED DURING: 12 growth stages; CONTAINS InterPro DOMAIN/s: Heavy metal transport/detoxification protein (InterPro:IPR006121); BEST Ar…	25.3859	44.3896	45.0519	14.4889	6.44584	12.2171	3.46368	1.7923	7.78974e-09	3.09963e-07
AT1G56140	Leucine-rich repeat transmembrane protein kinase ;; Leucine-rich repeat transmembrane protein kinase; FUNCTIONS IN: protein serine/threonine kinase activity, protein kinase activity, ATP binding; INVOLVED IN: protein amino acid phosphorylation; LOCATED IN: plasma membrane; EXPRESSED IN: callus; CONTAINS InterPro DOMAIN/s: Serine/threonine-protein kinase domain (InterPro:IPR002290), Leucine-rich r…	30.6377	39.8046	43.7866	10.4763	12.7122	9.85293	3.45714	1.78958	4.23734e-14	3.79942e-12
AT4G39890	RAB GTPase homolog H1C ;; RAB GTPase homolog H1C (RABH1c); FUNCTIONS IN: protein binding, GTP binding; INVOLVED IN: protein transport, small GTPase mediated signal transduction; LOCATED IN: endomembrane system; EXPRESSED IN: 9 plant structures; EXPRESSED DURING: 6 growth stages; CONTAINS InterPro DOMAIN/s: Ras GTPase (InterPro:IPR001806), Small GTP-binding protein (InterPro:IPR005225), Small GTPa…	18.561	18.5772	23.3474	5.20266	6.94808	5.41334	3.44371	1.78396	2.65187e-12	1.85034e-10
AT1G65484		3.29587	3.70097	11.5888	1.04506	1.69111	2.66186	3.44303	1.78368	0.00105305	0.0129691
AT2G44370	Cysteine/Histidine-rich C1 domain family protein ;; Cysteine/Histidine-rich C1 domain family protein; CONTAINS InterPro DOMAIN/s: DC1 (InterPro:IPR004146), C1-like (InterPro:IPR011424); BEST Arabidopsis thaliana protein match is: Cysteine/Histidine-rich C1 domain family protein (TAIR:AT2G17740.1); Has 2013 Blast hits to 769 proteins in 36 species: Archae - 0; Bacteria - 0; Metazoa - 13; Fungi - 7…	26.7009	42.6262	70.8264	17.5048	14.7235	8.53004	3.43864	1.78184	2.08061e-07	6.70395e-06
AT5G40170	receptor like protein 54 ;; receptor like protein 54 (RLP54); FUNCTIONS IN: kinase activity; INVOLVED IN: signal transduction, defense response; LOCATED IN: endomembrane system; EXPRESSED IN: 22 plant structures; EXPRESSED DURING: 13 growth stages; CONTAINS InterPro DOMAIN/s: Leucine-rich repeat, typical subtype (InterPro:IPR003591), Leucine-rich repeat (InterPro:IPR001611); BEST Arabidopsis thal…	26.1109	34.9271	35.4255	8.40243	10.966	8.69378	3.43749	1.78136	1.01534e-14	9.86278e-13
AT1G25400		13.9977	24.5099	16.6821	6.18985	1.53301	8.34373	3.43506	1.78033	4.59422e-05	0.000876218
AT1G53950	Ubiquitin-like superfamily protein ;; Ubiquitin-like superfamily protein; CONTAINS InterPro DOMAIN/s: Ubiquitin subgroup (InterPro:IPR019956), Ubiquitin (InterPro:IPR000626), Ubiquitin supergroup (InterPro:IPR019955); BEST Arabidopsis thaliana protein match is: Ubiquitin family protein (TAIR:AT4G02890.4); Has 10458 Blast hits to 4586 proteins in 685 species: Archae - 0; Bacteria - 26; Metazoa - 4…	2.37559	3.04549	3.11202	0.876805	0.854274	0.756593	3.43016	1.77827	1.10464e-05	0.000252765
AT1G16640	AP2/B3-like transcriptional factor family protein ;; AP2/B3-like transcriptional factor family protein; FUNCTIONS IN: DNA binding, sequence-specific DNA binding transcription factor activity; INVOLVED IN: regulation of transcription, DNA-dependent; LOCATED IN: cellular_component unknown; EXPRESSED IN: 16 plant structures; EXPRESSED DURING: 11 growth stages; CONTAINS InterPro DOMAIN/s: Transcripti…	8.84435	6.28968	6.36715	2.39793	1.52527	2.3638	3.41994	1.77397	1.17033e-06	3.28023e-05
AT5G39000	Malectin/receptor-like protein kinase family protein ;; Malectin/receptor-like protein kinase family protein; FUNCTIONS IN: kinase activity; INVOLVED IN: protein amino acid phosphorylation; LOCATED IN: endomembrane system; CONTAINS InterPro DOMAIN/s: Protein kinase, ATP binding site (InterPro:IPR017441), Malectin/receptor-like protein kinase (InterPro:IPR021720), Protein kinase, catalytic domain …	0.665137	1.03876	1.42645	0.217107	0.414985	0.283842	3.41766	1.77301	8.74805e-05	0.00156313
AT4G37390	Auxin-responsive GH3 family protein ;; BRU6; CONTAINS InterPro DOMAIN/s: GH3 auxin-responsive promoter (InterPro:IPR004993); BEST Arabidopsis thaliana protein match is: Auxin-responsive GH3 family protein (TAIR:AT1G59500.1); Has 1707 Blast hits to 1543 proteins in 239 species: Archae - 1; Bacteria - 597; Metazoa - 55; Fungi - 2; Plants - 674; Viruses - 0; Other Eukaryotes - 378 (source: NCBI BLin…	26.1968	29.2018	43.0387	11.5335	7.22713	10.0787	3.41329	1.77116	2.51969e-12	1.77688e-10
AT5G41680	Protein kinase superfamily protein ;; Protein kinase superfamily protein; FUNCTIONS IN: protein kinase activity, kinase activity, ATP binding; INVOLVED IN: protein amino acid phosphorylation; CONTAINS InterPro DOMAIN/s: Protein kinase, catalytic domain (InterPro:IPR000719), Serine/threonine-protein kinase-like domain (InterPro:IPR017442), Protein kinase-like domain (InterPro:IPR011009); BEST Arab…	3.86419	3.98937	3.71195	1.30373	1.15182	0.932879	3.41323	1.77114	8.19985e-08	2.81122e-06
AT5G01760	ENTH/VHS/GAT family protein ;; ENTH/VHS/GAT family protein; FUNCTIONS IN: protein transporter activity; INVOLVED IN: intracellular protein transport, intra-Golgi vesicle-mediated transport; LOCATED IN: Golgi stack, intracellular; CONTAINS InterPro DOMAIN/s: VHS (InterPro:IPR002014), GAT (InterPro:IPR004152), VHS subgroup (InterPro:IPR018205), ENTH/VHS (InterPro:IPR008942); BEST Arabidopsis thalia…	0.962075	0.82535	0.875514	0.304581	0.231184	0.245924	3.40665	1.76835	1.63425e-05	0.000352003
AT4G35480	RING-H2 finger A3B ;; RING-H2 finger A3B (RHA3B); FUNCTIONS IN: zinc ion binding; INVOLVED IN: response to chitin; EXPRESSED IN: 20 plant structures; EXPRESSED DURING: 13 growth stages; CONTAINS InterPro DOMAIN/s: Zinc finger, RING-type (InterPro:IPR001841), Zinc finger, C3HC4 RING-type (InterPro:IPR018957); BEST Arabidopsis thaliana protein match is: RING-H2 finger A3A (TAIR:AT2G17450.1); Has 18…	11.9276	26.7211	16.8651	4.58997	7.733	3.98164	3.4048	1.76757	6.85511e-07	2.01844e-05
AT5G06730	Peroxidase superfamily protein ;; Peroxidase superfamily protein; FUNCTIONS IN: peroxidase activity, heme binding; INVOLVED IN: response to oxidative stress, oxidation reduction; LOCATED IN: plasma membrane; EXPRESSED IN: root, cultured cell; CONTAINS InterPro DOMAIN/s: Haem peroxidase (InterPro:IPR010255), Plant peroxidase (InterPro:IPR000823), Peroxidases heam-ligand binding site (InterPro:IPR0…	2.91974	8.22008	5.27046	1.16132	1.89844	1.7613	3.40388	1.76718	1.49264e-05	0.000325823
AT1G02400	gibberellin 2-oxidase 6 ;; gibberellin 2-oxidase 6 (GA2OX6); CONTAINS InterPro DOMAIN/s: Oxoglutarate/iron-dependent oxygenase (InterPro:IPR005123); BEST Arabidopsis thaliana protein match is: gibberellin 2-oxidase 4 (TAIR:AT1G47990.1); Has 8143 Blast hits to 8109 proteins in 973 species: Archae - 0; Bacteria - 1087; Metazoa - 68; Fungi - 840; Plants - 4773; Viruses - 0; Other Eukaryotes - 1375 (…	16.2913	29.8215	28.2284	6.01541	9.82803	6.05019	3.39557	1.76365	3.10684e-09	1.31831e-07
AT1G27130	glutathione S-transferase tau 13 ;; glutathione S-transferase tau 13 (GSTU13); FUNCTIONS IN: glutathione transferase activity; INVOLVED IN: response to cadmium ion, toxin catabolic process; LOCATED IN: cytoplasm; EXPRESSED IN: 23 plant structures; EXPRESSED DURING: 13 growth stages; CONTAINS InterPro DOMAIN/s: Thioredoxin fold (InterPro:IPR012335), Glutathione S-transferase, C-terminal (InterPro:…	192.223	317.415	278.868	68.1862	91.5803	72.4717	3.39525	1.76352	9.4094e-12	6.07351e-10
AT5G48430	Eukaryotic aspartyl protease family protein ;; Eukaryotic aspartyl protease family protein; FUNCTIONS IN: aspartic-type endopeptidase activity; INVOLVED IN: proteolysis; LOCATED IN: endomembrane system; EXPRESSED IN: shoot apex, hypocotyl, root, leaf; CONTAINS InterPro DOMAIN/s: Peptidase aspartic (InterPro:IPR021109), Peptidase aspartic, catalytic (InterPro:IPR009007), Peptidase A1 (InterPro:IPR…	24.3341	53.1212	87.9584	14.8967	17.3361	16.5487	3.3909	1.76167	8.10237e-07	2.34047e-05
AT3G21710		27.0194	32.6396	45.8967	9.91019	9.65503	11.5919	3.38785	1.76037	8.50101e-13	6.47908e-11
AT5G09800	ARM repeat superfamily protein ;; ARM repeat superfamily protein; FUNCTIONS IN: ubiquitin-protein ligase activity, binding; INVOLVED IN: response to chitin; LOCATED IN: ubiquitin ligase complex; EXPRESSED IN: 10 plant structures; EXPRESSED DURING: L mature pollen stage, LP.06 six leaves visible, M germinated pollen stage, 4 anthesis; CONTAINS InterPro DOMAIN/s: U box domain (InterPro:IPR003613), …	10.2122	10.1739	9.48864	4.1643	1.93273	2.7525	3.37585	1.75525	2.31758e-09	9.98375e-08
AT1G08450	calreticulin 3 ;; calreticulin 3 (CRT3); FUNCTIONS IN: unfolded protein binding, calcium ion binding; INVOLVED IN: in 6 processes; LOCATED IN: endoplasmic reticulum, endoplasmic reticulum membrane; EXPRESSED IN: 23 plant structures; EXPRESSED DURING: 13 growth stages; CONTAINS InterPro DOMAIN/s: Calreticulin/calnexin, P (InterPro:IPR009033), Calreticulin/calnexin (InterPro:IPR001580), Calreticuli…	98.2617	63.17	78.4936	25.1261	22.4611	23.5412	3.37313	1.75409	5.60094e-15	5.63392e-13
AT2G37040	PHE ammonia lyase 1 ;; PHE ammonia lyase 1 (PAL1); FUNCTIONS IN: phenylalanine ammonia-lyase activity; INVOLVED IN: in 10 processes; LOCATED IN: cytoplasm; EXPRESSED IN: 22 plant structures; EXPRESSED DURING: 13 growth stages; CONTAINS InterPro DOMAIN/s: Phenylalanine/histidine ammonia-lyase (InterPro:IPR001106), Phenylalanine/histidine ammonia-lyases, active site (InterPro:IPR022313), L-Aspartas…	216.554	272.662	250.825	98.467	59.8084	61.1454	3.3727	1.75391	1.27564e-12	9.36228e-11
AT1G18835	mini zinc finger ;; mini zinc finger (MIF3); CONTAINS InterPro DOMAIN/s: ZF-HD homeobox protein, Cys/His-rich dimerisation domain (InterPro:IPR006456); BEST Arabidopsis thaliana protein match is: mini zinc finger 1 (TAIR:AT1G74660.1); Has 420 Blast hits to 420 proteins in 28 species: Archae - 0; Bacteria - 0; Metazoa - 0; Fungi - 0; Plants - 420; Viruses - 0; Other Eukaryotes - 0 (source: NCBI BL…	1.1673	3.71692	3.43432	0.845287	0.33839	1.28681	3.36717	1.75153	0.00231873	0.0251908
AT3G07195	RPM1-interacting protein 4 (RIN4) family protein ;; RPM1-interacting protein 4 (RIN4) family protein; CONTAINS InterPro DOMAIN/s: RPM1-interacting protein 4, defence response (InterPro:IPR008700); BEST Arabidopsis thaliana protein match is: defense protein-related (TAIR:AT5G48657.2); Has 4930 Blast hits to 4046 proteins in 465 species: Archae - 6; Bacteria - 1879; Metazoa - 1598; Fungi - 263; Pla…	36.8309	45.499	49.8272	15.9157	12.5838	10.753	3.36685	1.7514	2.18463e-14	2.04744e-12
AT5G44585		84.078	92.6358	105.165	32.4767	30.0169	21.261	3.36553	1.75083	3.45162e-14	3.15195e-12
AT3G58490	Phosphatidic acid phosphatase (PAP2) family protein ;; Phosphatidic acid phosphatase (PAP2) family protein; FUNCTIONS IN: sphingosine-1-phosphate phosphatase activity, phosphoric ester hydrolase activity; INVOLVED IN: response to abscisic acid stimulus; LOCATED IN: membrane; CONTAINS InterPro DOMAIN/s: Phosphatidic acid phosphatase type 2/haloperoxidase (InterPro:IPR000326); Has 1219 Blast hits t…	18.8241	35.6945	37.4352	5.9159	10.0806	11.3409	3.36366	1.75003	3.16514e-08	1.17016e-06
AT3G53590	Leucine-rich repeat protein kinase family protein ;; Leucine-rich repeat protein kinase family protein; FUNCTIONS IN: protein serine/threonine kinase activity, protein kinase activity, ATP binding; INVOLVED IN: transmembrane receptor protein tyrosine kinase signaling pathway, protein amino acid phosphorylation; EXPRESSED IN: root; CONTAINS InterPro DOMAIN/s: Protein kinase, ATP binding site (Inte…	0.672166	0.690466	0.504663	0.254328	0.250577	0.050704	3.36081	1.74881	0.00108758	0.0133445
AT4G28350	Concanavalin A-like lectin protein kinase family protein ;; Concanavalin A-like lectin protein kinase family protein; FUNCTIONS IN: in 6 functions; INVOLVED IN: protein amino acid phosphorylation; LOCATED IN: plasma membrane; EXPRESSED IN: stem, cotyledon, leaf, stamen; EXPRESSED DURING: LP.04 four leaves visible, 4 anthesis; CONTAINS InterPro DOMAIN/s: Legume lectin, beta chain (InterPro:IPR0012…	1.26179	3.59511	2.84297	1.02252	0.460277	0.813213	3.35359	1.7457	0.000123832	0.00212087
AT2G33710	Integrase-type DNA-binding superfamily protein ;; Integrase-type DNA-binding superfamily protein; CONTAINS InterPro DOMAIN/s: DNA-binding, integrase-type (InterPro:IPR016177), Pathogenesis-related transcriptional factor/ERF, DNA-binding (InterPro:IPR001471); BEST Arabidopsis thaliana protein match is: Integrase-type DNA-binding superfamily protein (TAIR:AT5G61890.1); Has 6058 Blast hits to 5797 p…	3.81731	7.72516	7.49962	2.13617	1.83666	1.72056	3.34459	1.74183	3.34355e-07	1.0434e-05
AT5G02630	Lung seven transmembrane receptor family protein ;; Lung seven transmembrane receptor family protein; LOCATED IN: endomembrane system, integral to membrane; EXPRESSED IN: 21 plant structures; EXPRESSED DURING: 13 growth stages; CONTAINS InterPro DOMAIN/s: Transmembrane receptor, eukaryota (InterPro:IPR009637); BEST Arabidopsis thaliana protein match is: Lung seven transmembrane receptor family pr…	9.56478	8.87117	9.71024	3.13955	2.68596	2.60042	3.34042	1.74003	1.02584e-11	6.60002e-10
AT1G62840	Protein of unknown function (DUF1442) ;; Protein of unknown function (DUF1442); CONTAINS InterPro DOMAIN/s: Protein of unknown function DUF1442 (InterPro:IPR009902); BEST Arabidopsis thaliana protein match is: Protein of unknown function (DUF1442) (TAIR:AT1G12320.1); Has 98 Blast hits to 97 proteins in 12 species: Archae - 0; Bacteria - 0; Metazoa - 0; Fungi - 0; Plants - 98; Viruses - 0; Other E…	4.82665	3.11132	6.51563	1.6369	0.882672	1.81194	3.33685	1.73849	4.31227e-05	0.000829631
AT4G38550	Arabidopsis phospholipase-like protein (PEARLI 4) family ;; Arabidopsis phospholipase-like protein (PEARLI 4) family; LOCATED IN: chloroplast; EXPRESSED IN: 21 plant structures; EXPRESSED DURING: 13 growth stages; CONTAINS InterPro DOMAIN/s: Phospholipase-like, arabidopsis (InterPro:IPR007942); BEST Arabidopsis thaliana protein match is: Arabidopsis phospholipase-like protein (PEARLI 4) family (T…	113.114	168.332	147.241	45.3011	48.049	35.6347	3.32355	1.73272	9.64607e-13	7.29567e-11
AT5G06090	glycerol-3-phosphate acyltransferase 7 ;; glycerol-3-phosphate acyltransferase 7 (GPAT7); FUNCTIONS IN: 1-acylglycerol-3-phosphate O-acyltransferase activity, acyltransferase activity; INVOLVED IN: metabolic process; CONTAINS InterPro DOMAIN/s: Phospholipid/glycerol acyltransferase (InterPro:IPR002123); BEST Arabidopsis thaliana protein match is: glycerol-3-phosphate acyltransferase 5 (TAIR:AT3G1…	1.74516	3.91551	4.65424	1.09674	1.11046	0.897842	3.32198	1.73204	4.24557e-05	0.000818387
AT3G49570	response to low sulfur 3 ;; RESPONSE TO LOW SULFUR 3 (LSU3); BEST Arabidopsis thaliana protein match is: response to low sulfur 2 (TAIR:AT5G24660.1); Has 71 Blast hits to 71 proteins in 14 species: Archae - 0; Bacteria - 0; Metazoa - 1; Fungi - 0; Plants - 70; Viruses - 0; Other Eukaryotes - 0 (source: NCBI BLink).	48.2235	19.4529	32.3351	17.4095	4.50488	8.2322	3.31751	1.7301	3.66762e-05	0.000716035
AT3G05550	Hypoxia-responsive family protein ;; Hypoxia-responsive family protein; CONTAINS InterPro DOMAIN/s: Hypoxia induced protein, conserved region (InterPro:IPR007667); BEST Arabidopsis thaliana protein match is: Hypoxia-responsive family protein (TAIR:AT5G27760.1); Has 144 Blast hits to 144 proteins in 38 species: Archae - 0; Bacteria - 0; Metazoa - 0; Fungi - 45; Plants - 99; Viruses - 0; Other Euka…	11.8531	7.48878	7.72294	2.49042	2.93	2.74184	3.31585	1.72938	1.40473e-05	0.000309634
AT4G15280	UDP-glucosyl transferase 71B5 ;; UDP-glucosyl transferase 71B5 (UGT71B5); FUNCTIONS IN: quercetin 3-O-glucosyltransferase activity, UDP-glycosyltransferase activity, transferase activity, transferring glycosyl groups; INVOLVED IN: metabolic process; LOCATED IN: cellular_component unknown; CONTAINS InterPro DOMAIN/s: UDP-glucuronosyl/UDP-glucosyltransferase (InterPro:IPR002213); BEST Arabidopsis t…	0.258507	0.881628	0.947346	0.142199	0.319574	0.167807	3.31567	1.7293	0.00236394	0.0255559
AT3G15340	proton pump interactor 2 ;; proton pump interactor 2 (PPI2); INVOLVED IN: regulation of proton transport; LOCATED IN: cellular_component unknown; BEST Arabidopsis thaliana protein match is: unknown protein (TAIR:AT5G36690.1); Has 26949 Blast hits to 17849 proteins in 1448 species: Archae - 129; Bacteria - 3780; Metazoa - 11316; Fungi - 2383; Plants - 1083; Viruses - 91; Other Eukaryotes - 8167 (s…	3.36539	1.9415	2.71393	0.979088	0.680943	0.759263	3.31536	1.72916	5.96365e-07	1.77708e-05
AT1G08930	Major facilitator superfamily protein ;; EARLY RESPONSE TO DEHYDRATION 6 (ERD6); FUNCTIONS IN: carbohydrate transmembrane transporter activity, sugar:hydrogen symporter activity, sugar transmembrane transporter activity; INVOLVED IN: response to water deprivation, response to salt stress, response to cold, response to chitin, response to abscisic acid stimulus; LOCATED IN: integral to membrane, m…	292.532	365.904	374.734	89.5516	139.118	83.1482	3.31338	1.7283	8.3245e-11	4.38719e-09
AT2G18150	Peroxidase superfamily protein ;; Peroxidase superfamily protein; FUNCTIONS IN: peroxidase activity, heme binding; INVOLVED IN: response to oxidative stress, oxidation reduction, response to nematode; LOCATED IN: cell wall; CONTAINS InterPro DOMAIN/s: Haem peroxidase (InterPro:IPR010255), Plant peroxidase (InterPro:IPR000823), Peroxidases heam-ligand binding site (InterPro:IPR019793), Haem peroxi…	19.3735	34.168	30.1008	3.35051	16.0904	5.81354	3.31198	1.72769	0.000165603	0.00271711
AT1G59860	HSP20-like chaperones superfamily protein ;; HSP20-like chaperones superfamily protein; CONTAINS InterPro DOMAIN/s: Heat shock protein Hsp20 (InterPro:IPR002068), HSP20-like chaperone (InterPro:IPR008978); BEST Arabidopsis thaliana protein match is: HSP20-like chaperones superfamily protein (TAIR:AT1G07400.1); Has 7002 Blast hits to 7001 proteins in 1594 species: Archae - 206; Bacteria - 4112; Me…	6.5453	7.76773	9.34562	2.68461	2.59642	1.87205	3.30748	1.72573	9.96287e-07	2.82035e-05
AT1G76040	calcium-dependent protein kinase 29 ;; calcium-dependent protein kinase 29 (CPK29); FUNCTIONS IN: in 6 functions; INVOLVED IN: protein amino acid phosphorylation; LOCATED IN: nucleus, plasma membrane, cytoplasm; EXPRESSED IN: 23 plant structures; EXPRESSED DURING: 13 growth stages; CONTAINS InterPro DOMAIN/s: Protein kinase, ATP binding site (InterPro:IPR017441), EF-Hand 1, calcium-binding site (…	11.807	18.9418	18.9126	3.0525	7.33731	4.65176	3.30161	1.72317	1.27802e-07	4.23499e-06
AT1G13470	Protein of unknown function (DUF1262) ;; Protein of unknown function (DUF1262); CONTAINS InterPro DOMAIN/s: Protein of unknown function DUF1262 (InterPro:IPR010683); BEST Arabidopsis thaliana protein match is: Protein of unknown function (DUF1262) (TAIR:AT1G13520.1); Has 101 Blast hits to 94 proteins in 9 species: Archae - 0; Bacteria - 0; Metazoa - 0; Fungi - 0; Plants - 101; Viruses - 0; Other …	4.22623	2.23422	3.58427	1.12151	0.558453	1.36349	3.30044	1.72266	5.82545e-05	0.00107184
AT3G26980	membrane-anchored ubiquitin-fold protein 4 precursor ;; membrane-anchored ubiquitin-fold protein 4 precursor (MUB4); CONTAINS InterPro DOMAIN/s: Membrane-anchored ubiquitin-fold protein, HCG-1 (InterPro:IPR017000), Ubiquitin (InterPro:IPR000626), Ubiquitin supergroup (InterPro:IPR019955); BEST Arabidopsis thaliana protein match is: Ubiquitin family protein (TAIR:AT4G24990.1); Has 168 Blast hits t…	68.4226	91.8062	86.4391	21.6003	30.8596	22.3137	3.29886	1.72197	4.1051e-13	3.26693e-11
AT2G34140	Dof-type zinc finger DNA-binding family protein ;; Dof-type zinc finger DNA-binding family protein; FUNCTIONS IN: DNA binding, sequence-specific DNA binding transcription factor activity; INVOLVED IN: regulation of transcription; LOCATED IN: cellular_component unknown; EXPRESSED IN: hypocotyl, root, flower, stamen; EXPRESSED DURING: 4 anthesis, petal differentiation and expansion stage; CONTAINS …	6.96474	8.00893	6.66486	1.94604	2.68081	1.9391	3.29557	1.72053	1.32999e-07	4.39251e-06
AT2G13790	somatic embryogenesis receptor-like kinase 4 ;; somatic embryogenesis receptor-like kinase 4 (SERK4); FUNCTIONS IN: protein kinase activity, transmembrane receptor protein serine/threonine kinase activity; INVOLVED IN: in 6 processes; LOCATED IN: endomembrane system; EXPRESSED IN: rosette leaf, cauline leaf, fruit, root, flower; CONTAINS InterPro DOMAIN/s: Protein kinase, ATP binding site (InterP…	41.0419	40.9883	46.8541	14.7433	11.8961	12.5281	3.29058	1.71834	1.07999e-16	1.38072e-14
AT2G29410	metal tolerance protein B1 ;; metal tolerance protein B1 (MTPB1); FUNCTIONS IN: efflux transmembrane transporter activity, zinc ion transmembrane transporter activity, inorganic anion transmembrane transporter activity; INVOLVED IN: zinc ion transport, cation transport, transmembrane transport; LOCATED IN: membrane; EXPRESSED IN: leaf whorl, male gametophyte, flower, pollen tube; EXPRESSED DURING…	0.577347	1.13183	0.79654	0.342507	0.121632	0.299328	3.28203	1.71459	0.000628076	0.00842081
AT1G35710	Protein kinase family protein with leucine-rich repeat domain ;; Protein kinase family protein with leucine-rich repeat domain; FUNCTIONS IN: protein serine/threonine kinase activity, protein tyrosine kinase activity, protein kinase activity, ATP binding; INVOLVED IN: transmembrane receptor protein tyrosine kinase signaling pathway, protein amino acid phosphorylation; LOCATED IN: endomembrane sys…	12.1235	8.06635	7.24524	3.73325	2.11822	2.51618	3.2787	1.71313	5.16132e-11	2.84893e-09
AT5G52260	myb domain protein 19 ;; myb domain protein 19 (MYB19); CONTAINS InterPro DOMAIN/s: SANT, DNA-binding (InterPro:IPR001005), Homeodomain-like (InterPro:IPR009057), Myb, DNA-binding (InterPro:IPR014778), HTH transcriptional regulator, Myb-type, DNA-binding (InterPro:IPR017930), Homeodomain-related (InterPro:IPR012287), Myb transcription factor (InterPro:IPR015495); BEST Arabidopsis thaliana protein…	1.69886	2.06369	2.90022	1.06927	0.462917	0.504174	3.2719	1.71013	0.000170064	0.00277822
AT3G63380	ATPase E1-E2 type family protein / haloacid dehalogenase-like hydrolase family protein ;; ATPase E1-E2 type family protein / haloacid dehalogenase-like hydrolase family protein; FUNCTIONS IN: calcium-transporting ATPase activity, calmodulin binding; INVOLVED IN: calcium ion transport, cation transport, metabolic process, ATP biosynthetic process; LOCATED IN: membrane; EXPRESSED IN: 11 plant struc…	10.4392	13.2579	10.9115	4.98051	1.56292	4.03646	3.27117	1.70981	1.20786e-07	4.03625e-06
AT1G78850	D-mannose binding lectin protein with Apple-like carbohydrate-binding domain ;; D-mannose binding lectin protein with Apple-like carbohydrate-binding domain; FUNCTIONS IN: sugar binding; LOCATED IN: apoplast, cell wall, plasma membrane, plant-type cell wall; EXPRESSED IN: phloem, stem, guard cell, cultured cell, callus; CONTAINS InterPro DOMAIN/s: Curculin-like (mannose-binding) lectin (InterPro:…	606.431	712.663	792.064	244.899	182.067	218.62	3.27015	1.70935	9.73612e-14	8.24491e-12
AT1G03370	C2 calcium/lipid-binding and GRAM domain containing protein ;; C2 calcium/lipid-binding and GRAM domain containing protein; CONTAINS InterPro DOMAIN/s: C2 membrane targeting protein (InterPro:IPR018029), C2 calcium/lipid-binding domain, CaLB (InterPro:IPR008973), GRAM (InterPro:IPR004182), C2 region (InterPro:IPR020477), C2 calcium-dependent membrane targeting (InterPro:IPR000008); BEST Arabidops…	24.3831	28.3403	27.4071	9.00895	8.36201	7.13765	3.26949	1.70906	7.15287e-16	8.05348e-14
AT4G37640	calcium ATPase 2 ;; calcium ATPase 2 (ACA2); FUNCTIONS IN: calcium-transporting ATPase activity, calmodulin binding, calcium ion transmembrane transporter activity; INVOLVED IN: transport; LOCATED IN: endoplasmic reticulum, plasma membrane, endoplasmic reticulum membrane; EXPRESSED IN: 25 plant structures; EXPRESSED DURING: 15 growth stages; CONTAINS InterPro DOMAIN/s: ATPase, P-type, ATPase-asso…	29.7894	39.0541	37.6028	12.103	10.1462	10.3882	3.26148	1.70553	7.38579e-15	7.24539e-13
AT1G11310	Seven transmembrane MLO family protein ;; MILDEW RESISTANCE LOCUS O 2 (MLO2); FUNCTIONS IN: calmodulin binding; INVOLVED IN: defense response to fungus, incompatible interaction, cell death, response to fungus, negative regulation of defense response, defense response; LOCATED IN: plasma membrane; EXPRESSED IN: 29 plant structures; EXPRESSED DURING: 14 growth stages; CONTAINS InterPro DOMAIN/s: M…	102.985	134.747	118.35	44.2872	38.6352	26.3721	3.25801	1.70399	4.67369e-12	3.16088e-10
AT1G16130	wall associated kinase-like 2 ;; wall associated kinase-like 2 (WAKL2); FUNCTIONS IN: kinase activity; INVOLVED IN: protein amino acid phosphorylation; LOCATED IN: integral to membrane; EXPRESSED IN: stem, cotyledon, leaf whorl, leaf; EXPRESSED DURING: LP.06 six leaves visible, LP.04 four leaves visible, LP.10 ten leaves visible, LP.08 eight leaves visible, LP.12 twelve leaves visible; CONTAINS I…	4.41054	5.9833	6.27037	1.49676	2.40113	1.23838	3.24442	1.69796	8.35742e-08	2.86029e-06
AT5G12930		15.7011	16.5296	14.7698	5.02769	5.60909	3.86769	3.24041	1.69618	9.18162e-14	7.84237e-12
AT3G56790	RNA splicing factor-related ;; RNA splicing factor-related; CONTAINS InterPro DOMAIN/s: Pre-mRNA-splicing factor 3 (InterPro:IPR013881); BEST Arabidopsis thaliana protein match is: Pre-mRNA-splicing factor 3 (TAIR:AT3G55930.1); Has 356 Blast hits to 326 proteins in 158 species: Archae - 0; Bacteria - 0; Metazoa - 124; Fungi - 116; Plants - 74; Viruses - 0; Other Eukaryotes - 42 (source: NCBI BLin…	1.86161	1.29178	2.15938	0.224342	0.937629	0.477614	3.24032	1.69613	0.00197809	0.0221582
AT3G18710	plant U-box 29 ;; plant U-box 29 (PUB29); FUNCTIONS IN: ubiquitin-protein ligase activity; INVOLVED IN: response to chitin, protein ubiquitination; LOCATED IN: ubiquitin ligase complex; EXPRESSED IN: 22 plant structures; EXPRESSED DURING: 12 growth stages; CONTAINS InterPro DOMAIN/s: U box domain (InterPro:IPR003613), Armadillo-type fold (InterPro:IPR016024); BEST Arabidopsis thaliana protein mat…	7.35679	9.60157	7.88351	2.34605	2.77525	2.5478	3.23921	1.69564	3.79377e-10	1.84804e-08
AT3G57630	exostosin family protein ;; exostosin family protein; FUNCTIONS IN: catalytic activity; LOCATED IN: endomembrane system, membrane; EXPRESSED IN: 21 plant structures; EXPRESSED DURING: 13 growth stages; CONTAINS InterPro DOMAIN/s: EGF, extracellular (InterPro:IPR013111), Exostosin-like (InterPro:IPR004263), EGF-like (InterPro:IPR006210), EGF-like, type 3 (InterPro:IPR000742), EGF-like region, cons…	20.3275	18.762	19.4166	7.22051	5.25657	5.58628	3.23893	1.69552	1.13749e-16	1.43571e-14
AT4G36820	Protein of unknown function (DUF607) ;; Protein of unknown function (DUF607); CONTAINS InterPro DOMAIN/s: Protein of unknown function DUF607 (InterPro:IPR006769); BEST Arabidopsis thaliana protein match is: Protein of unknown function (DUF607) (TAIR:AT2G23790.1); Has 370 Blast hits to 370 proteins in 122 species: Archae - 0; Bacteria - 0; Metazoa - 148; Fungi - 54; Plants - 129; Viruses - 0; Othe…	1.02016	0.490846	2.28812	0.310929	0.287146	0.575283	3.23783	1.69503	0.0030581	0.0317773
AT5G27760	Hypoxia-responsive family protein ;; Hypoxia-responsive family protein; CONTAINS InterPro DOMAIN/s: Hypoxia induced protein, conserved region (InterPro:IPR007667); BEST Arabidopsis thaliana protein match is: Hypoxia-responsive family protein (TAIR:AT3G05550.1); Has 1807 Blast hits to 1807 proteins in 277 species: Archae - 0; Bacteria - 0; Metazoa - 736; Fungi - 347; Plants - 385; Viruses - 0; Oth…	266.081	261.647	234.303	101.641	57.7359	76.318	3.23313	1.69293	3.77774e-13	3.01854e-11
AT3G04210	Disease resistance protein (TIR-NBS class) ;; Disease resistance protein (TIR-NBS class); FUNCTIONS IN: transmembrane receptor activity, ATP binding; INVOLVED IN: signal transduction, apoptosis, defense response, innate immune response; LOCATED IN: intrinsic to membrane, endomembrane system; EXPRESSED IN: 18 plant structures; EXPRESSED DURING: 11 growth stages; CONTAINS InterPro DOMAIN/s: NB-ARC …	12.4183	21.9075	18.5767	3.98427	6.39947	6.02087	3.22486	1.68924	1.382e-09	6.14032e-08
AT1G78860	D-mannose binding lectin protein with Apple-like carbohydrate-binding domain ;; D-mannose binding lectin protein with Apple-like carbohydrate-binding domain; FUNCTIONS IN: sugar binding; LOCATED IN: cell wall, plant-type cell wall; EXPRESSED IN: stem; CONTAINS InterPro DOMAIN/s: Curculin-like (mannose-binding) lectin (InterPro:IPR001480), Apple-like (InterPro:IPR003609); BEST Arabidopsis thaliana…	39.6863	40.9403	37.821	12.6473	12.2039	11.9199	3.22121	1.6876	1.12927e-17	1.64541e-15
AT1G73810	Core-2/I-branching beta-1,6-N-acetylglucosaminyltransferase family protein ;; Core-2/I-branching beta-1,6-N-acetylglucosaminyltransferase family protein; CONTAINS InterPro DOMAIN/s: Core-2/I-Branching enzyme (InterPro:IPR021141); BEST Arabidopsis thaliana protein match is: Core-2/I-branching beta-1,6-N-acetylglucosaminyltransferase family protein (TAIR:AT1G68390.1); Has 580 Blast hits to 580 prot…	3.7144	5.9201	4.1932	1.94783	1.08818	1.25855	3.21981	1.68698	1.80549e-06	4.93483e-05
AT5G38344	Toll-Interleukin-Resistance (TIR) domain family protein ;; Toll-Interleukin-Resistance (TIR) domain family protein; FUNCTIONS IN: transmembrane receptor activity; INVOLVED IN: signal transduction, innate immune response; LOCATED IN: intrinsic to membrane, endomembrane system; CONTAINS InterPro DOMAIN/s: Toll-Interleukin receptor (InterPro:IPR000157); BEST Arabidopsis thaliana protein match is: Di…	1.1099	1.4422	1.0494	0.268183	0.494956	0.357388	3.21411	1.68442	0.000198537	0.00315747
AT1G49030	PLAC8 family protein ;; PLAC8 family protein; CONTAINS InterPro DOMAIN/s: Protein of unknown function Cys-rich (InterPro:IPR006461); BEST Arabidopsis thaliana protein match is: PLAC8 family protein (TAIR:AT3G18460.1); Has 749 Blast hits to 748 proteins in 94 species: Archae - 0; Bacteria - 0; Metazoa - 146; Fungi - 45; Plants - 538; Viruses - 0; Other Eukaryotes - 20 (source: NCBI BLink).	4.92077	8.24127	8.03749	2.43486	2.06231	2.1179	3.20473	1.6802	1.6709e-06	4.59232e-05
AT3G17690	cyclic nucleotide gated channel 19 ;; cyclic nucleotide gated channel 19 (CNGC19); FUNCTIONS IN: ion channel activity, cyclic nucleotide binding, calmodulin binding; INVOLVED IN: ion transport, transmembrane transport; LOCATED IN: membrane; EXPRESSED IN: hypocotyl, root; CONTAINS InterPro DOMAIN/s: Cyclic nucleotide-binding (InterPro:IPR000595), Ion transport (InterPro:IPR005821), Cyclic nucleoti…	0.57869	1.7995	2.02271	0.389074	0.751965	0.232975	3.20295	1.6794	0.0020435	0.022775
AT1G02940	glutathione S-transferase (class phi) 5 ;; glutathione S-transferase (class phi) 5 (GSTF5); FUNCTIONS IN: glutathione transferase activity; INVOLVED IN: N-terminal protein myristoylation, toxin catabolic process; LOCATED IN: mitochondrion, cytoplasm; EXPRESSED IN: 13 plant structures; EXPRESSED DURING: 9 growth stages; CONTAINS InterPro DOMAIN/s: Thioredoxin fold (InterPro:IPR012335), Glutathione…	2.50593	1.35078	1.26111	0.664204	0.358793	0.579375	3.19391	1.67532	0.000374816	0.00546531
AT1G15190	Fasciclin-like arabinogalactan family protein ;; Fasciclin-like arabinogalactan family protein; FUNCTIONS IN: molecular_function unknown; LOCATED IN: endomembrane system; EXPRESSED IN: flower; EXPRESSED DURING: petal differentiation and expansion stage; CONTAINS InterPro DOMAIN/s: FAS1 domain (InterPro:IPR000782); Has 106 Blast hits to 85 proteins in 8 species: Archae - 0; Bacteria - 0; Metazoa -…	1.11602	0.921722	1.48089	0.373924	0.343639	0.386053	3.18827	1.67278	0.000125408	0.00213863
AT1G67148		8.72448	12.6604	7.8256	1.80205	4.78608	2.57391	3.1882	1.67274	0.000203949	0.00323059
AT1G76970	Target of Myb protein 1 ;; Target of Myb protein 1; FUNCTIONS IN: protein transporter activity; INVOLVED IN: intracellular protein transport, intra-Golgi vesicle-mediated transport; LOCATED IN: Golgi stack, intracellular; EXPRESSED IN: 21 plant structures; EXPRESSED DURING: 13 growth stages; CONTAINS InterPro DOMAIN/s: VHS (InterPro:IPR002014), Target of Myb protein 1 (InterPro:IPR014645), GAT (I…	22.5299	22.1357	25.9946	7.86597	7.17128	7.1316	3.18737	1.67236	4.15924e-16	4.9353e-14
AT5G49780	Leucine-rich repeat protein kinase family protein ;; Leucine-rich repeat protein kinase family protein; FUNCTIONS IN: protein serine/threonine kinase activity, kinase activity, ATP binding; INVOLVED IN: transmembrane receptor protein tyrosine kinase signaling pathway, protein amino acid phosphorylation; EXPRESSED IN: shoot, hypocotyl, root, flower; EXPRESSED DURING: petal differentiation and expa…	2.9446	4.16439	4.16055	1.11611	1.36765	1.05198	3.18732	1.67235	2.64975e-08	9.90708e-07
AT4G35110	Arabidopsis phospholipase-like protein (PEARLI 4) family ;; Arabidopsis phospholipase-like protein (PEARLI 4) family; FUNCTIONS IN: molecular_function unknown; INVOLVED IN: response to karrikin; LOCATED IN: cellular_component unknown; EXPRESSED IN: 15 plant structures; EXPRESSED DURING: 10 growth stages; CONTAINS InterPro DOMAIN/s: Phospholipase-like, arabidopsis (InterPro:IPR007942); BEST Arabid…	7.42255	8.4903	10.9838	2.84898	2.41414	3.17976	3.18572	1.67162	3.78777e-10	1.84804e-08
AT2G04040	MATE efflux family protein ;; TX1; CONTAINS InterPro DOMAIN/s: MATE family transporter related protein (InterPro:IPR015521), Multi antimicrobial extrusion protein MatE (InterPro:IPR002528); BEST Arabidopsis thaliana protein match is: MATE efflux family protein (TAIR:AT2G04080.1); Has 9657 Blast hits to 9581 proteins in 1940 species: Archae - 182; Bacteria - 6693; Metazoa - 146; Fungi - 326; Plant…	55.3045	49.9107	48.4985	22.6528	12.7385	13.066	3.17215	1.66546	1.98379e-12	1.40899e-10
AT1G07135	glycine-rich protein ;; glycine-rich protein; Has 22251 Blast hits to 8348 proteins in 789 species: Archae - 21; Bacteria - 7328; Metazoa - 6126; Fungi - 1280; Plants - 3980; Viruses - 524; Other Eukaryotes - 2992 (source: NCBI BLink).	19.0781	69.6014	43.1644	11.2043	19.8431	10.7045	3.15779	1.65892	3.00145e-05	0.00060538
AT2G37940	Arabidopsis Inositol phosphorylceramide synthase 2 ;; Arabidopsis Inositol phosphorylceramide synthase 2 (AtIPCS2); BEST Arabidopsis thaliana protein match is: Arabidopsis Inositol phosphorylceramide synthase 1 (TAIR:AT3G54020.1); Has 438 Blast hits to 435 proteins in 100 species: Archae - 0; Bacteria - 0; Metazoa - 250; Fungi - 0; Plants - 103; Viruses - 0; Other Eukaryotes - 85 (source: NCBI BL…	110.567	114.498	117.077	36.6027	41.2744	30.497	3.15704	1.65857	5.63253e-14	4.93869e-12
AT4G33050	calmodulin-binding family protein ;; embryo sac development arrest 39 (EDA39); CONTAINS InterPro DOMAIN/s: IQ calmodulin-binding region (InterPro:IPR000048); BEST Arabidopsis thaliana protein match is: calmodulin-binding family protein (TAIR:AT2G26190.1); Has 379 Blast hits to 276 proteins in 60 species: Archae - 0; Bacteria - 22; Metazoa - 1; Fungi - 104; Plants - 246; Viruses - 0; Other Eukaryo…	40.8561	47.0757	74.3491	25.3257	18.1106	8.08869	3.14955	1.65515	2.71597e-06	7.21443e-05
AT5G60350		1.32215	1.47428	0.648621	0.503502	0.48446	0.109031	3.14045	1.65097	0.00314962	0.0325441
AT5G48657	defense protein-related ;; defense protein-related; CONTAINS InterPro DOMAIN/s: RPM1-interacting protein 4, defence response (InterPro:IPR008700); BEST Arabidopsis thaliana protein match is: RPM1-interacting protein 4 (RIN4) family protein (TAIR:AT3G07195.1); Has 35333 Blast hits to 34131 proteins in 2444 species: Archae - 798; Bacteria - 22429; Metazoa - 974; Fungi - 991; Plants - 531; Viruses -…	45.2172	32.6725	49.1951	18.9708	8.89012	12.8236	3.12367	1.64324	5.77213e-10	2.68499e-08
AT2G29340	NAD-dependent epimerase/dehydratase family protein ;; NAD-dependent epimerase/dehydratase family protein; FUNCTIONS IN: oxidoreductase activity, binding, catalytic activity; INVOLVED IN: oxidation reduction, metabolic process; EXPRESSED IN: 22 plant structures; EXPRESSED DURING: 13 growth stages; CONTAINS InterPro DOMAIN/s: NAD(P)-binding domain (InterPro:IPR016040), Glucose/ribitol dehydrogenase…	112.645	111.841	93.0602	30.392	34.6271	36.7392	3.1206	1.64182	3.46761e-14	3.15202e-12
AT1G70520	cysteine-rich RLK (RECEPTOR-like protein kinase) 2 ;; cysteine-rich RLK (RECEPTOR-like protein kinase) 2 (CRK2); FUNCTIONS IN: kinase activity; INVOLVED IN: response to ozone; LOCATED IN: plasma membrane; EXPRESSED IN: 23 plant structures; EXPRESSED DURING: 13 growth stages; CONTAINS InterPro DOMAIN/s: Protein kinase, ATP binding site (InterPro:IPR017441), Protein kinase, catalytic domain (InterP…	24.5675	27.7089	24.1211	8.74791	8.51186	7.24565	3.11757	1.64042	7.41825e-16	8.30509e-14
AT5G28830	calcium-binding EF hand family protein ;; calcium-binding EF hand family protein; FUNCTIONS IN: calcium ion binding; INVOLVED IN: biological_process unknown; LOCATED IN: cellular_component unknown; CONTAINS InterPro DOMAIN/s: Calcium-binding EF-hand (InterPro:IPR002048); BEST Arabidopsis thaliana protein match is: Calcium-binding EF-hand family protein (TAIR:AT4G38810.2); Has 259 Blast hits to 21…	25.5359	22.8982	27.05	8.83475	7.38049	8.00654	3.11638	1.63987	5.46974e-15	5.55838e-13
AT4G08850	Leucine-rich repeat receptor-like protein kinase family protein ;; Leucine-rich repeat receptor-like protein kinase family protein; FUNCTIONS IN: kinase activity; INVOLVED IN: protein amino acid phosphorylation; LOCATED IN: plasma membrane, membrane; EXPRESSED IN: 23 plant structures; EXPRESSED DURING: 13 growth stages; CONTAINS InterPro DOMAIN/s: Protein kinase, ATP binding site (InterPro:IPR017…	119.465	116.471	143.231	49.3767	32.1652	40.28	3.11247	1.63806	1.40804e-12	1.02959e-10
AT3G21230	4-coumarate:CoA ligase 5 ;; 4-coumarate:CoA ligase 5 (4CL5); CONTAINS InterPro DOMAIN/s: AMP-binding, conserved site (InterPro:IPR020845), AMP-dependent synthetase/ligase (InterPro:IPR000873); BEST Arabidopsis thaliana protein match is: 4-coumarate:CoA ligase 2 (TAIR:AT3G21240.1); Has 86695 Blast hits to 79061 proteins in 3832 species: Archae - 1152; Bacteria - 55057; Metazoa - 3672; Fungi - 4648…	15.6508	27.8374	27.4067	7.75104	7.38169	7.64961	3.11183	1.63776	7.43531e-11	3.98211e-09
AT1G59620	Disease resistance protein (CC-NBS-LRR class) family ;; CW9; FUNCTIONS IN: ATP binding; INVOLVED IN: defense response, apoptosis; LOCATED IN: cellular_component unknown; EXPRESSED IN: 21 plant structures; EXPRESSED DURING: 12 growth stages; CONTAINS InterPro DOMAIN/s: NB-ARC (InterPro:IPR002182), Disease resistance protein (InterPro:IPR000767); BEST Arabidopsis thaliana protein match is: Disease …	5.26014	4.19811	3.16542	1.59968	1.49866	0.95858	3.11164	1.63767	7.76645e-08	2.69056e-06
AT4G12120	Sec1/munc18-like (SM) proteins superfamily ;; SEC1B; FUNCTIONS IN: protein transporter activity; INVOLVED IN: protein secretion, vesicle-mediated transport, vesicle docking involved in exocytosis; LOCATED IN: plasma membrane; EXPRESSED IN: 25 plant structures; EXPRESSED DURING: 15 growth stages; CONTAINS InterPro DOMAIN/s: Sec1-like protein (InterPro:IPR001619); BEST Arabidopsis thaliana protein …	12.2159	12.9259	12.772	5.0968	3.70729	3.38115	3.11145	1.63759	1.28052e-13	1.05728e-11
AT3G62690	AtL5 ;; AtL5 (ATL5); FUNCTIONS IN: zinc ion binding; INVOLVED IN: protein complex assembly; LOCATED IN: membrane; EXPRESSED IN: 6 plant structures; EXPRESSED DURING: F mature embryo stage, petal differentiation and expansion stage, E expanded cotyledon stage, D bilateral stage; CONTAINS InterPro DOMAIN/s: Zinc finger, RING-type (InterPro:IPR001841), Zinc finger, C3HC4 RING-type (InterPro:IPR01895…	7.47039	9.32154	13.4434	2.68835	3.26858	3.77125	3.10802	1.63599	7.25353e-08	2.53951e-06
AT2G43570	chitinase, putative ;; "chitinase, putative" (CHI); FUNCTIONS IN: chitin binding, chitinase activity; INVOLVED IN: carbohydrate metabolic process, cell wall macromolecule catabolic process; LOCATED IN: apoplast, plant-type cell wall; EXPRESSED IN: 15 plant structures; EXPRESSED DURING: 10 growth stages; CONTAINS InterPro DOMAIN/s: Chitin-binding, type 1, conserved site (InterPro:IPR018371), Glyco…	14.3401	14.9452	14.7436	4.54089	4.26618	5.3614	3.10752	1.63577	4.24459e-11	2.38951e-09
AT5G05730	anthranilate synthase alpha subunit 1 ;; anthranilate synthase alpha subunit 1 (ASA1); CONTAINS InterPro DOMAIN/s: Anthranilate synthase component I, N-terminal (InterPro:IPR006805), Chorismate binding, C-terminal (InterPro:IPR015890), ADC synthase (InterPro:IPR005801), Anthranilate synthase component I (InterPro:IPR019999), Anthranilate synthase component I, PabB-like (InterPro:IPR005256); BEST …	104.023	108.637	93.5113	32.3265	36.7398	29.6808	3.10056	1.63253	6.68333e-14	5.78327e-12
AT1G51820	Leucine-rich repeat protein kinase family protein ;; Leucine-rich repeat protein kinase family protein; FUNCTIONS IN: kinase activity; INVOLVED IN: protein amino acid phosphorylation; LOCATED IN: endomembrane system; EXPRESSED IN: 10 plant structures; EXPRESSED DURING: 7 growth stages; CONTAINS InterPro DOMAIN/s: Protein kinase, ATP binding site (InterPro:IPR017441), Protein kinase, catalytic dom…	6.8408	11.3355	23.9604	4.57219	4.28967	4.73494	3.09902	1.63181	5.34947e-06	0.000134014
AT2G41170	F-box family protein ;; F-box family protein; FUNCTIONS IN: molecular_function unknown; INVOLVED IN: biological_process unknown; LOCATED IN: endomembrane system; CONTAINS InterPro DOMAIN/s: F-box domain, cyclin-like (InterPro:IPR001810), F-box domain, Skp2-like (InterPro:IPR022364); BEST Arabidopsis thaliana protein match is: F-box family protein (TAIR:AT2G26850.1); Has 87 Blast hits to 86 protei…	20.605	12.1806	14.1315	5.34903	4.12877	5.68358	3.09451	1.62971	5.49483e-11	3.00789e-09
AT3G25730	ethylene response DNA binding factor 3 ;; ethylene response DNA binding factor 3 (EDF3); FUNCTIONS IN: sequence-specific DNA binding transcription factor activity; INVOLVED IN: regulation of transcription, DNA-dependent; LOCATED IN: chloroplast; EXPRESSED IN: cotyledon, hypocotyl, root, flower, seed; EXPRESSED DURING: petal differentiation and expansion stage; CONTAINS InterPro DOMAIN/s: DNA-bind…	22.1241	22.3858	19.9015	8.35034	5.28498	7.25921	3.08269	1.62419	2.96848e-13	2.40096e-11
AT5G43520	Cysteine/Histidine-rich C1 domain family protein ;; Cysteine/Histidine-rich C1 domain family protein; CONTAINS InterPro DOMAIN/s: DC1 (InterPro:IPR004146), C1-like (InterPro:IPR011424); BEST Arabidopsis thaliana protein match is: Cysteine/Histidine-rich C1 domain family protein (TAIR:AT2G44380.1); Has 1807 Blast hits to 1807 proteins in 277 species: Archae - 0; Bacteria - 0; Metazoa - 736; Fungi …	47.806	89.1337	88.2113	19.0017	38.8664	15.2014	3.08133	1.62355	4.58751e-06	0.000116397
AT2G39400	alpha/beta-Hydrolases superfamily protein ;; alpha/beta-Hydrolases superfamily protein; BEST Arabidopsis thaliana protein match is: alpha/beta-Hydrolases superfamily protein (TAIR:AT3G55180.1); Has 4815 Blast hits to 4811 proteins in 1490 species: Archae - 34; Bacteria - 3394; Metazoa - 137; Fungi - 136; Plants - 554; Viruses - 35; Other Eukaryotes - 525 (source: NCBI BLink).	29.9015	56.5359	45.1664	10.1413	16.6971	15.8801	3.08072	1.62327	1.11618e-08	4.36256e-07
AT1G02930	glutathione S-transferase 6 ;; glutathione S-transferase 6 (GSTF6); FUNCTIONS IN: glutathione transferase activity, copper ion binding, cobalt ion binding, glutathione binding; INVOLVED IN: in 7 processes; LOCATED IN: mitochondrion, cell wall, vacuole, cytoplasm; EXPRESSED IN: fruit, root, cultured cell, leaf; EXPRESSED DURING: seedling growth, seed development stages; CONTAINS InterPro DOMAIN/s:…	1200.43	976.332	1111.55	559.497	157.148	350.94	3.08014	1.623	1.6704e-06	4.59232e-05
AT2G35770	serine carboxypeptidase-like 28 ;; serine carboxypeptidase-like 28 (scpl28); FUNCTIONS IN: serine-type carboxypeptidase activity; INVOLVED IN: proteolysis; LOCATED IN: endomembrane system; EXPRESSED IN: hypocotyl, root; CONTAINS InterPro DOMAIN/s: Peptidase S10, serine carboxypeptidase (InterPro:IPR001563), Peptidase S10, serine carboxypeptidase, active site (InterPro:IPR018202); BEST Arabidopsis…	9.14199	8.51193	12.9869	3.78196	2.69727	3.48156	3.07615	1.62113	1.95992e-09	8.57348e-08
AT1G04330		0.970418	3.36415	3.73722	0.861007	1.17406	0.594205	3.06997	1.61822	0.00245053	0.0263488
AT1G23149	conserved peptide upstream open reading frame 29 ;; conserved peptide upstream open reading frame 29 (CPuORF29); BEST Arabidopsis thaliana protein match is: conserved peptide upstream open reading frame 28 (TAIR:AT1G70782.1); Has 30201 Blast hits to 17322 proteins in 780 species: Archae - 12; Bacteria - 1396; Metazoa - 17338; Fungi - 3422; Plants - 5037; Viruses - 0; Other Eukaryotes - 2996 (sour…	1.07524	1.07624	1.94851	0.504462	0.18208	0.649643	3.06842	1.6175	0.00172731	0.0197509
AT5G57500	Galactosyltransferase family protein ;; Galactosyltransferase family protein; FUNCTIONS IN: transferase activity, transferring glycosyl groups; INVOLVED IN: protein amino acid glycosylation; LOCATED IN: endomembrane system, membrane; EXPRESSED IN: 17 plant structures; EXPRESSED DURING: 10 growth stages; CONTAINS InterPro DOMAIN/s: Glycosyl transferase, family 31 (InterPro:IPR002659); BEST Arabido…	0.864493	2.55444	3.28657	0.760169	0.622962	0.802843	3.06751	1.61707	0.00089633	0.0113204
AT2G23680	Cold acclimation protein WCOR413 family ;; Cold acclimation protein WCOR413 family; FUNCTIONS IN: molecular_function unknown; INVOLVED IN: response to stress; LOCATED IN: membrane; EXPRESSED IN: 6 plant structures; EXPRESSED DURING: LP.06 six leaves visible, LP.04 four leaves visible, 4 anthesis, LP.10 ten leaves visible, LP.08 eight leaves visible; CONTAINS InterPro DOMAIN/s: Cold acclimation WC…	27.7093	29.5819	32.1066	10.4257	8.71318	10.0186	3.06604	1.61638	1.36153e-14	1.29712e-12
AT1G26730	EXS (ERD1/XPR1/SYG1) family protein ;; EXS (ERD1/XPR1/SYG1) family protein; LOCATED IN: integral to membrane, plasma membrane; EXPRESSED IN: 22 plant structures; EXPRESSED DURING: 13 growth stages; CONTAINS InterPro DOMAIN/s: EXS, C-terminal (InterPro:IPR004342), SPX, N-terminal (InterPro:IPR004331); BEST Arabidopsis thaliana protein match is: EXS (ERD1/XPR1/SYG1) family protein (TAIR:AT1G35350.1…	3.34547	6.85284	6.05446	1.13479	3.03788	1.13194	3.0639	1.61537	0.000132489	0.00224324
AT2G38860	Class I glutamine amidotransferase-like superfamily protein ;; YLS5; INVOLVED IN: response to ethylene stimulus, response to salt stress, leaf senescence, response to abscisic acid stimulus; LOCATED IN: endomembrane system; EXPRESSED IN: 23 plant structures; EXPRESSED DURING: 13 growth stages; CONTAINS InterPro DOMAIN/s: ThiJ/PfpI (InterPro:IPR002818); BEST Arabidopsis thaliana protein match is: …	143.991	168.293	183.272	62.8037	42.4954	56.4985	3.06282	1.61486	1.96561e-12	1.4011e-10
AT4G25110	metacaspase 2 ;; metacaspase 2 (MC2); FUNCTIONS IN: cysteine-type endopeptidase activity; INVOLVED IN: proteolysis; EXPRESSED IN: 7 plant structures; EXPRESSED DURING: 8 growth stages; CONTAINS InterPro DOMAIN/s: Zinc finger, LSD1-type (InterPro:IPR005735), Peptidase C14, caspase catalytic (InterPro:IPR011600); BEST Arabidopsis thaliana protein match is: metacaspase 1 (TAIR:AT1G02170.1); Has 3533…	12.247	13.698	14.6486	5.70711	4.11261	3.43578	3.0624	1.61466	1.30708e-11	8.24878e-10
AT3G05360	receptor like protein 30 ;; receptor like protein 30 (RLP30); FUNCTIONS IN: kinase activity; INVOLVED IN: defense response signaling pathway, resistance gene-independent, signal transduction, response to cyclopentenone, defense response; LOCATED IN: endomembrane system; EXPRESSED IN: 9 plant structures; EXPRESSED DURING: 4 anthesis, petal differentiation and expansion stage, E expanded cotyledon …	6.31436	5.80398	4.99463	2.32807	1.66611	1.59414	3.06228	1.61461	5.10206e-10	2.4072e-08
AT4G35180	LYS/HIS transporter 7 ;; LYS/HIS transporter 7 (LHT7); CONTAINS InterPro DOMAIN/s: Amino acid transporter, transmembrane (InterPro:IPR013057); BEST Arabidopsis thaliana protein match is: Transmembrane amino acid transporter family protein (TAIR:AT1G47670.1); Has 1572 Blast hits to 1571 proteins in 189 species: Archae - 0; Bacteria - 36; Metazoa - 144; Fungi - 199; Plants - 1047; Viruses - 0; Othe…	15.0579	10.3033	14.3372	7.44342	1.0189	4.51143	3.0599	1.61348	0.000445435	0.0063365
AT1G22890		16.7083	30.5204	25.8293	5.30766	12.7607	5.86094	3.05307	1.61026	2.09122e-05	0.000442259
AT3G11280	Duplicated homeodomain-like superfamily protein ;; Duplicated homeodomain-like superfamily protein; CONTAINS InterPro DOMAIN/s: Molecular chaperone, heat shock protein, Hsp40, DnaJ (InterPro:IPR015609), SANT, eukarya (InterPro:IPR017884), Myb-like DNA-binding domain, SHAQKYF class (InterPro:IPR006447), SANT, DNA-binding (InterPro:IPR001005), Myb, DNA-binding (InterPro:IPR014778), Homeodomain-like…	53.5225	60.086	57.8383	16.8295	15.1518	24.2989	3.04631	1.60706	2.64653e-12	1.85034e-10
AT3G53150	UDP-glucosyl transferase 73D1 ;; UDP-glucosyl transferase 73D1 (UGT73D1); FUNCTIONS IN: transferase activity, transferring hexosyl groups, UDP-glycosyltransferase activity; INVOLVED IN: metabolic process; LOCATED IN: endomembrane system; EXPRESSED IN: stem, sepal, stamen; EXPRESSED DURING: 4 anthesis; CONTAINS InterPro DOMAIN/s: UDP-glucuronosyl/UDP-glucosyltransferase (InterPro:IPR002213); BEST …	3.65035	3.46802	4.43803	1.88033	1.15824	0.766847	3.03683	1.60257	2.48289e-05	0.000514654
AT4G15270	glucosyltransferase-related ;; glucosyltransferase-related; FUNCTIONS IN: transferase activity, transferring glycosyl groups; INVOLVED IN: metabolic process; LOCATED IN: cellular_component unknown; EXPRESSED IN: stem, root; CONTAINS InterPro DOMAIN/s: UDP-glucuronosyl/UDP-glucosyltransferase (InterPro:IPR002213); BEST Arabidopsis thaliana protein match is: UDP-glucosyl transferase 71B5 (TAIR:AT4G…	3.92358	5.09495	4.85198	0.983108	2.1221	1.46349	3.03599	1.60217	4.88731e-05	0.000921474
AT1G64065	Late embryogenesis abundant (LEA) hydroxyproline-rich glycoprotein family ;; Late embryogenesis abundant (LEA) hydroxyproline-rich glycoprotein family; CONTAINS InterPro DOMAIN/s: Late embryogenesis abundant protein, group 2 (InterPro:IPR004864); BEST Arabidopsis thaliana protein match is: Late embryogenesis abundant (LEA) hydroxyproline-rich glycoprotein family (TAIR:AT2G46150.1); Has 35333 Blas…	1.27406	3.33682	2.17204	0.708694	0.787956	0.739463	3.03335	1.60091	0.000279286	0.00426147
AT1G61420	S-locus lectin protein kinase family protein ;; S-locus lectin protein kinase family protein; FUNCTIONS IN: in 6 functions; INVOLVED IN: protein amino acid phosphorylation, recognition of pollen; LOCATED IN: endomembrane system; EXPRESSED IN: 20 plant structures; EXPRESSED DURING: 11 growth stages; CONTAINS InterPro DOMAIN/s: Curculin-like (mannose-binding) lectin (InterPro:IPR001480), Apple-like…	7.31455	5.87989	5.57192	2.51354	2.14371	1.53207	3.03205	1.6003	9.58121e-10	4.30176e-08
AT5G36110	cytochrome P450, family 716, subfamily A, polypeptide 1 ;; "cytochrome P450, family 716, subfamily A, polypeptide 1" (CYP716A1); FUNCTIONS IN: electron carrier activity, monooxygenase activity, iron ion binding, oxygen binding, heme binding; INVOLVED IN: oxidation reduction; LOCATED IN: endomembrane system; CONTAINS InterPro DOMAIN/s: Cytochrome P450 (InterPro:IPR001128), Cytochrome P450, conserv…	0.957052	0.891236	1.73163	0.3011	0.512661	0.367357	3.03096	1.59977	0.00048994	0.00680831
AT3G11820	syntaxin of plants 121 ;; syntaxin of plants 121 (SYP121); FUNCTIONS IN: protein anchor, SNAP receptor activity; INVOLVED IN: in 13 processes; LOCATED IN: SNARE complex, plasma membrane; EXPRESSED IN: 24 plant structures; EXPRESSED DURING: 13 growth stages; CONTAINS InterPro DOMAIN/s: Target SNARE coiled-coil domain (InterPro:IPR000727), Syntaxin/epimorphin, conserved site (InterPro:IPR006012), t…	90.638	120.983	117.78	36.2723	41.3627	31.1062	3.02922	1.59894	5.5148e-12	3.69193e-10
AT1G07128		3.12388	6.90293	5.06514	1.68624	1.18198	2.11404	3.02914	1.59891	0.000132561	0.00224324
AT2G31865	poly(ADP-ribose) glycohydrolase 2 ;; poly(ADP-ribose) glycohydrolase 2 (PARG2); FUNCTIONS IN: poly(ADP-ribose) glycohydrolase activity; INVOLVED IN: defense response to fungus; LOCATED IN: cellular_component unknown; CONTAINS InterPro DOMAIN/s: Poly(ADP-ribose) glycohydrolase (InterPro:IPR007724); BEST Arabidopsis thaliana protein match is: Poly (ADP-ribose) glycohydrolase (PARG) (TAIR:AT2G31870.…	8.53242	11.8378	15.1069	4.30986	3.96495	3.46918	3.02087	1.59497	6.90985e-10	3.17693e-08
AT4G11330	MAP kinase 5 ;; MAP kinase 5 (MPK5); CONTAINS InterPro DOMAIN/s: Protein kinase, ATP binding site (InterPro:IPR017441), JNK MAP kinase (InterPro:IPR008351), Serine/threonine-protein kinase domain (InterPro:IPR002290), Serine/threonine-protein kinase-like domain (InterPro:IPR017442), Protein kinase-like domain (InterPro:IPR011009), Serine/threonine-protein kinase, active site (InterPro:IPR008271),…	17.0224	19.8128	19.0211	5.35336	6.56176	6.59488	3.01763	1.59342	4.13372e-13	3.27655e-11
AT1G56060		3.21749	7.76106	11.2094	3.774	0.98192	2.59686	3.01763	1.59341	0.00282851	0.0298564
AT1G03905	P-loop containing nucleoside triphosphate hydrolases superfamily protein ;; P-loop containing nucleoside triphosphate hydrolases superfamily protein; FUNCTIONS IN: nucleoside-triphosphatase activity, ATPase activity, nucleotide binding, ATP binding; EXPRESSED IN: 8 plant structures; EXPRESSED DURING: petal differentiation and expansion stage, D bilateral stage; CONTAINS InterPro DOMAIN/s: ATPase,…	11.2343	11.1076	14.5098	4.85272	3.93222	3.43897	3.01473	1.59203	2.3333e-09	1.00296e-07
AT5G49850	Mannose-binding lectin superfamily protein ;; Mannose-binding lectin superfamily protein; CONTAINS InterPro DOMAIN/s: Mannose-binding lectin (InterPro:IPR001229); BEST Arabidopsis thaliana protein match is: Mannose-binding lectin superfamily protein (TAIR:AT5G49870.1); Has 1807 Blast hits to 1807 proteins in 277 species: Archae - 0; Bacteria - 0; Metazoa - 736; Fungi - 347; Plants - 385; Viruses …	21.5367	22.8607	16.5113	7.47308	8.19257	4.55336	3.01244	1.59093	3.79569e-10	1.84804e-08
AT1G16670	Protein kinase superfamily protein ;; Protein kinase superfamily protein; FUNCTIONS IN: protein serine/threonine kinase activity, protein kinase activity, kinase activity, ATP binding; INVOLVED IN: protein amino acid phosphorylation; LOCATED IN: cellular_component unknown; EXPRESSED IN: 23 plant structures; EXPRESSED DURING: 13 growth stages; CONTAINS InterPro DOMAIN/s: Protein kinase, ATP bindin…	13.9624	20.3479	22.1888	5.20875	6.76187	6.79077	3.01146	1.59046	2.44302e-10	1.23183e-08
AT3G50900		33.5266	41.744	59.3165	14.1614	13.6654	16.8807	3.01039	1.58995	4.76226e-10	2.26807e-08
AT5G37740	Calcium-dependent lipid-binding (CaLB domain) family protein ;; Calcium-dependent lipid-binding (CaLB domain) family protein; CONTAINS InterPro DOMAIN/s: C2 membrane targeting protein (InterPro:IPR018029), C2 calcium/lipid-binding domain, CaLB (InterPro:IPR008973), C2 calcium-dependent membrane targeting (InterPro:IPR000008); BEST Arabidopsis thaliana protein match is: Calcium-dependent lipid-bin…	83.4308	135.244	109.579	37.5071	40.4831	31.123	3.00839	1.58899	5.57025e-11	3.03881e-09
AT5G47910	respiratory burst oxidase homologue D ;; respiratory burst oxidase homologue D (RBOHD); FUNCTIONS IN: NAD(P)H oxidase activity; INVOLVED IN: oxygen and reactive oxygen species metabolic process, defense response to fungus, response to heat, defense response, negative regulation of programmed cell death; LOCATED IN: plasma membrane; EXPRESSED IN: 24 plant structures; EXPRESSED DURING: 13 growth st…	31.8926	57.9388	53.7519	13.5655	19.3805	14.8328	3.00516	1.58744	7.3829e-09	2.96754e-07
AT5G22555		10.9581	8.17331	11.242	6.03516	1.58652	2.48975	3.00388	1.58683	0.000417628	0.00599256
AT5G62770	Protein of unknown function (DUF1645) ;; Protein of unknown function (DUF1645); CONTAINS InterPro DOMAIN/s: Protein of unknown function DUF1645 (InterPro:IPR012442); BEST Arabidopsis thaliana protein match is: Protein of unknown function (DUF1645) (TAIR:AT1G70420.1); Has 173 Blast hits to 173 proteins in 20 species: Archae - 0; Bacteria - 0; Metazoa - 5; Fungi - 2; Plants - 161; Viruses - 0; Othe…	10.5459	12.6903	15.9042	4.34493	4.71516	4.0145	2.99362	1.58189	4.34864e-09	1.80277e-07
AT3G59740	Concanavalin A-like lectin protein kinase family protein ;; Concanavalin A-like lectin protein kinase family protein; FUNCTIONS IN: kinase activity; INVOLVED IN: protein amino acid phosphorylation; LOCATED IN: endomembrane system; CONTAINS InterPro DOMAIN/s: Legume lectin, beta chain (InterPro:IPR001220), Protein kinase, ATP binding site (InterPro:IPR017441), Serine/threonine-protein kinase domai…	0.236909	0.482343	0.476808	0.110122	0.152581	0.137028	2.99216	1.58119	0.00117283	0.0141972
AT2G26820	phloem protein 2-A3 ;; phloem protein 2-A3 (PP2-A3); CONTAINS InterPro DOMAIN/s: AIG1 (InterPro:IPR006703); BEST Arabidopsis thaliana protein match is: P-loop containing nucleoside triphosphate hydrolases superfamily protein (TAIR:AT1G33900.1); Has 7075 Blast hits to 5270 proteins in 530 species: Archae - 11; Bacteria - 693; Metazoa - 2878; Fungi - 405; Plants - 651; Viruses - 87; Other Eukaryote…	8.14522	7.78451	10.3802	3.66942	3.41133	1.71872	2.98994	1.58012	8.18247e-07	2.35674e-05
AT5G01100	O-fucosyltransferase family protein ;; O-fucosyltransferase family protein; CONTAINS InterPro DOMAIN/s: GDP-fucose protein O-fucosyltransferase (InterPro:IPR019378); BEST Arabidopsis thaliana protein match is: O-fucosyltransferase family protein (TAIR:AT3G54100.1); Has 1807 Blast hits to 1807 proteins in 277 species: Archae - 0; Bacteria - 0; Metazoa - 736; Fungi - 347; Plants - 385; Viruses - 0;…	4.37323	12.2007	9.6519	2.13946	4.6304	2.03781	2.97761	1.57415	7.9222e-05	0.00142327
AT2G20320	DENN (AEX-3) domain-containing protein ;; DENN (AEX-3) domain-containing protein; CONTAINS InterPro DOMAIN/s: uDENN (InterPro:IPR005113), dDENN (InterPro:IPR005112), DENN (InterPro:IPR001194); BEST Arabidopsis thaliana protein match is: DENN (AEX-3) domain-containing protein (TAIR:AT5G35560.1); Has 1567 Blast hits to 1546 proteins in 147 species: Archae - 0; Bacteria - 2; Metazoa - 1072; Fungi - …	8.84572	10.6612	11.4089	3.97783	3.44284	2.96241	2.97752	1.57411	9.28095e-13	7.04641e-11
AT3G28850	Glutaredoxin family protein ;; Glutaredoxin family protein; FUNCTIONS IN: electron carrier activity, protein disulfide oxidoreductase activity; INVOLVED IN: N-terminal protein myristoylation, cell redox homeostasis; LOCATED IN: plasma membrane; EXPRESSED IN: 24 plant structures; EXPRESSED DURING: 15 growth stages; CONTAINS InterPro DOMAIN/s: Thioredoxin fold (InterPro:IPR012335), Glutaredoxin (In…	5.02307	8.49005	8.9143	3.12945	2.32864	2.08307	2.974	1.57241	5.14928e-07	1.5626e-05
AT1G18020	FMN-linked oxidoreductases superfamily protein ;; FMN-linked oxidoreductases superfamily protein; FUNCTIONS IN: oxidoreductase activity, FMN binding, catalytic activity; INVOLVED IN: metabolic process; CONTAINS InterPro DOMAIN/s: NADH:flavin oxidoreductase/NADH oxidase, N-terminal (InterPro:IPR001155), Aldolase-type TIM barrel (InterPro:IPR013785); BEST Arabidopsis thaliana protein match is: FMN-…	28.7368	33.0566	33.6794	8.22684	10.918	12.9648	2.97333	1.57208	2.64981e-11	1.56275e-09
AT3G49110	peroxidase CA ;; peroxidase CA (PRXCA); FUNCTIONS IN: peroxidase activity; INVOLVED IN: oxygen and reactive oxygen species metabolic process, response to light stimulus, defense response to bacterium, defense response to fungus, unidimensional cell growth; LOCATED IN: vacuole, plant-type cell wall; EXPRESSED IN: stem, root; CONTAINS InterPro DOMAIN/s: Haem peroxidase (InterPro:IPR010255), Plant p…	41.9244	81.1323	92.5418	12.0013	19.9643	40.6467	2.96917	1.57006	8.4315e-05	0.00150793
AT2G25410	RING/U-box superfamily protein ;; RING/U-box superfamily protein; FUNCTIONS IN: zinc ion binding; INVOLVED IN: biological_process unknown; LOCATED IN: endomembrane system; CONTAINS InterPro DOMAIN/s: Zinc finger, RING-type (InterPro:IPR001841); BEST Arabidopsis thaliana protein match is: RING/U-box superfamily protein (TAIR:AT2G46495.1); Has 9108 Blast hits to 9082 proteins in 297 species: Archae…	1.6546	1.02957	1.77791	0.678228	0.146501	0.67921	2.96693	1.56897	0.0030157	0.0314522
AT1G33600	Leucine-rich repeat (LRR) family protein ;; Leucine-rich repeat (LRR) family protein; INVOLVED IN: signal transduction; LOCATED IN: cell wall, membrane, plant-type cell wall; EXPRESSED IN: 22 plant structures; EXPRESSED DURING: 13 growth stages; CONTAINS InterPro DOMAIN/s: Leucine-rich repeat-containing N-terminal domain, type 2 (InterPro:IPR013210), Leucine-rich repeat (InterPro:IPR001611); BEST…	133.031	117.744	114.61	42.0559	40.9581	40.2485	2.96429	1.56768	5.26101e-14	4.65412e-12
AT3G12740	ALA-interacting subunit 1 ;; ALA-interacting subunit 1 (ALIS1); CONTAINS InterPro DOMAIN/s: Protein of unknown function DUF284, transmembrane eukaryotic (InterPro:IPR005045); BEST Arabidopsis thaliana protein match is: LEM3 (ligand-effect modulator 3) family protein / CDC50 family protein (TAIR:AT1G54320.1); Has 864 Blast hits to 864 proteins in 218 species: Archae - 0; Bacteria - 0; Metazoa - 25…	82.4162	102.513	101.343	30.8942	33.902	31.8223	2.96292	1.56702	6.33244e-13	4.90171e-11
AT1G24140	Matrixin family protein ;; Matrixin family protein; FUNCTIONS IN: metallopeptidase activity, metalloendopeptidase activity, zinc ion binding; INVOLVED IN: proteolysis, metabolic process; LOCATED IN: anchored to membrane; EXPRESSED IN: 13 plant structures; EXPRESSED DURING: 7 growth stages; CONTAINS InterPro DOMAIN/s: Peptidase M10, metallopeptidase (InterPro:IPR001818), Peptidoglycan binding-like…	0.60001	2.62342	2.30455	0.774782	0.681587	0.410268	2.96146	1.56631	0.00293281	0.0307332
AT1G69890	Protein of unknown function (DUF569) ;; CONTAINS InterPro DOMAIN/s: Protein of unknown function DUF569 (InterPro:IPR007679), Actin cross-linking (InterPro:IPR008999); BEST Arabidopsis thaliana protein match is: Actin cross-linking protein (TAIR:AT1G27100.1); Has 237 Blast hits to 216 proteins in 14 species: Archae - 0; Bacteria - 0; Metazoa - 0; Fungi - 0; Plants - 237; Viruses - 0; Other Eukaryo…	12.0587	35.9261	19.262	7.14174	10.6986	4.86926	2.96115	1.56616	3.26757e-05	0.00064945
AT4G21534	Diacylglycerol kinase family protein ;; Diacylglycerol kinase family protein; FUNCTIONS IN: diacylglycerol kinase activity; INVOLVED IN: activation of protein kinase C activity by G-protein coupled receptor protein signaling pathway; CONTAINS InterPro DOMAIN/s: Diacylglycerol kinase, catalytic domain (InterPro:IPR001206); BEST Arabidopsis thaliana protein match is: sphingosine kinase 1 (TAIR:AT4G…	14.4844	15.9205	14.1396	6.68618	4.89019	3.51896	2.95088	1.56114	8.05593e-10	3.67825e-08
AT4G36150	Disease resistance protein (TIR-NBS-LRR class) family ;; Disease resistance protein (TIR-NBS-LRR class) family; FUNCTIONS IN: transmembrane receptor activity, ATP binding; INVOLVED IN: signal transduction, apoptosis, defense response, innate immune response; LOCATED IN: intrinsic to membrane, chloroplast; EXPRESSED IN: 20 plant structures; EXPRESSED DURING: 13 growth stages; CONTAINS InterPro DOM…	3.26679	4.43399	4.00284	1.45107	1.40805	1.10939	2.94913	1.56029	4.42071e-09	1.82882e-07
AT1G09970	Leucine-rich receptor-like protein kinase family protein ;; LRR XI-23; FUNCTIONS IN: protein serine/threonine kinase activity, protein kinase activity, kinase activity, ATP binding; INVOLVED IN: protein amino acid phosphorylation, transmembrane receptor protein tyrosine kinase signaling pathway, protein amino acid autophosphorylation; LOCATED IN: plasma membrane; EXPRESSED IN: 22 plant structures…	212.996	216.116	190.886	76.6586	71.4133	62.1934	2.94864	1.56005	5.79399e-13	4.52022e-11
AT3G26210	cytochrome P450, family 71, subfamily B, polypeptide 23 ;; "cytochrome P450, family 71, subfamily B, polypeptide 23" (CYP71B23); FUNCTIONS IN: electron carrier activity, monooxygenase activity, iron ion binding, oxygen binding, heme binding; INVOLVED IN: oxidation reduction; LOCATED IN: endomembrane system; EXPRESSED IN: 20 plant structures; EXPRESSED DURING: 11 growth stages; CONTAINS InterPro D…	31.2023	20.0399	24.497	11.6059	6.12511	8.0064	2.94277	1.55717	8.58571e-10	3.8755e-08
AT4G04610	APS reductase 1 ;; APS reductase 1 (APR1); FUNCTIONS IN: adenylyl-sulfate reductase activity; INVOLVED IN: response to oxidative stress, sulfate reduction, sulfate assimilation; LOCATED IN: chloroplast, chloroplast stroma, plastid; EXPRESSED IN: 25 plant structures; EXPRESSED DURING: 15 growth stages; CONTAINS InterPro DOMAIN/s: Rossmann-like alpha/beta/alpha sandwich fold (InterPro:IPR014729), T…	142.477	144.182	137.472	50.9506	48.9206	44.4885	2.93801	1.55484	1.07262e-13	9.0447e-12
AT5G54300	Protein of unknown function (DUF761) ;; Protein of unknown function (DUF761); FUNCTIONS IN: molecular_function unknown; INVOLVED IN: biological_process unknown; LOCATED IN: endomembrane system; EXPRESSED IN: 16 plant structures; EXPRESSED DURING: 9 growth stages; CONTAINS InterPro DOMAIN/s: Protein of unknown function DUF761, plant (InterPro:IPR008480); BEST Arabidopsis thaliana protein match is:…	7.63463	10.2957	22.0437	2.69454	3.38056	7.53758	2.93653	1.55411	0.000294965	0.00445845
AT2G02310	phloem protein 2-B6 ;; phloem protein 2-B6 (PP2-B6); FUNCTIONS IN: carbohydrate binding; INVOLVED IN: N-terminal protein myristoylation; LOCATED IN: cellular_component unknown; EXPRESSED IN: leaf whorl, sperm cell, root, leaf; EXPRESSED DURING: LP.04 four leaves visible; CONTAINS InterPro DOMAIN/s: F-box domain, cyclin-like (InterPro:IPR001810), F-box domain, Skp2-like (InterPro:IPR022364); BEST …	1.72607	2.13324	6.69233	0.544033	1.30263	1.75416	2.93034	1.55107	0.00716177	0.0633844
AT5G43420	RING/U-box superfamily protein ;; RING/U-box superfamily protein; FUNCTIONS IN: zinc ion binding; CONTAINS InterPro DOMAIN/s: Zinc finger, RING-type (InterPro:IPR001841), Zinc finger, C3HC4 RING-type (InterPro:IPR018957); BEST Arabidopsis thaliana protein match is: RING/U-box superfamily protein (TAIR:AT1G04360.1); Has 1807 Blast hits to 1807 proteins in 277 species: Archae - 0; Bacteria - 0; Met…	27.1131	25.4066	35.2873	10.598	7.34918	12.0336	2.92877	1.5503	1.26143e-10	6.56077e-09
AT1G23560	Domain of unknown function (DUF220) ;; Domain of unknown function (DUF220); CONTAINS InterPro DOMAIN/s: Protein of unknown function DUF220 (InterPro:IPR003863); BEST Arabidopsis thaliana protein match is: Domain of unknown function (DUF220) (TAIR:AT1G70480.2); Has 154 Blast hits to 140 proteins in 12 species: Archae - 0; Bacteria - 0; Metazoa - 0; Fungi - 0; Plants - 154; Viruses - 0; Other Eukar…	4.57452	6.6469	10.6087	2.16048	2.5847	2.71085	2.92784	1.54984	1.06982e-05	0.000245934
AT3G47380	Plant invertase/pectin methylesterase inhibitor superfamily protein ;; Plant invertase/pectin methylesterase inhibitor superfamily protein; FUNCTIONS IN: enzyme inhibitor activity, pectinesterase inhibitor activity, pectinesterase activity; INVOLVED IN: biological_process unknown; LOCATED IN: endomembrane system; EXPRESSED IN: 14 plant structures; EXPRESSED DURING: 9 growth stages; CONTAINS Inter…	15.4014	18.4793	24.1359	9.9383	5.85991	4.02114	2.92727	1.54956	2.16155e-06	5.82767e-05
AT5G08350	GRAM domain-containing protein / ABA-responsive protein-related ;; GRAM domain-containing protein / ABA-responsive protein-related; CONTAINS InterPro DOMAIN/s: GRAM (InterPro:IPR004182); BEST Arabidopsis thaliana protein match is: GRAM domain-containing protein / ABA-responsive protein-related (TAIR:AT5G23370.1); Has 358 Blast hits to 358 proteins in 24 species: Archae - 0; Bacteria - 0; Metazoa …	9.27005	18.4512	21.1606	4.11324	6.13842	6.4615	2.92475	1.54831	5.02811e-06	0.000126765
AT5G11920	6-&1-fructan exohydrolase ;; 6-&1-fructan exohydrolase (cwINV6); FUNCTIONS IN: inulinase activity, hydrolase activity, hydrolyzing O-glycosyl compounds, levanase activity; INVOLVED IN: carbohydrate metabolic process; EXPRESSED IN: 10 plant structures; EXPRESSED DURING: 8 growth stages; CONTAINS InterPro DOMAIN/s: Glycoside hydrolase, family 32 (InterPro:IPR001362), Glycoside hydrolase, family 32,…	10.2281	20.6654	20.0861	5.32129	6.71296	5.44571	2.91647	1.54422	4.73168e-08	1.69861e-06
AT3G27950	GDSL-like Lipase/Acylhydrolase superfamily protein ;; GDSL-like Lipase/Acylhydrolase superfamily protein; FUNCTIONS IN: hydrolase activity, acting on ester bonds, carboxylesterase activity; INVOLVED IN: lipid metabolic process; LOCATED IN: endomembrane system; EXPRESSED IN: root; CONTAINS InterPro DOMAIN/s: Lipase, GDSL (InterPro:IPR001087); BEST Arabidopsis thaliana protein match is: GDSL-like L…	4.46564	8.26652	9.3308	2.23768	2.65352	2.67762	2.91498	1.54349	7.72987e-06	0.000185218
AT5G54860	Major facilitator superfamily protein ;; Major facilitator superfamily protein; FUNCTIONS IN: transporter activity; INVOLVED IN: transport; LOCATED IN: endomembrane system, membrane; EXPRESSED IN: 23 plant structures; EXPRESSED DURING: 15 growth stages; CONTAINS InterPro DOMAIN/s: Major facilitator superfamily, general substrate transporter (InterPro:IPR016196), Biopterin transport-related protei…	27.0704	21.9568	23.293	9.89385	7.12778	7.79997	2.9136	1.5428	3.12015e-13	2.51337e-11
AT2G42980	Eukaryotic aspartyl protease family protein ;; Eukaryotic aspartyl protease family protein; FUNCTIONS IN: aspartic-type endopeptidase activity; INVOLVED IN: proteolysis; EXPRESSED IN: 7 plant structures; EXPRESSED DURING: 4 anthesis; CONTAINS InterPro DOMAIN/s: Peptidase aspartic (InterPro:IPR021109), Peptidase aspartic, catalytic (InterPro:IPR009007), Peptidase A1 (InterPro:IPR001461); BEST Arab…	1.44962	0.800892	1.97934	0.583531	0.412536	0.459886	2.90521	1.53864	0.000463111	0.00655033
AT1G61810	beta-glucosidase 45 ;; beta-glucosidase 45 (BGLU45); FUNCTIONS IN: cation binding, hydrolase activity, hydrolyzing O-glycosyl compounds, catalytic activity; INVOLVED IN: lignin biosynthetic process; LOCATED IN: endomembrane system; EXPRESSED IN: 18 plant structures; EXPRESSED DURING: 9 growth stages; CONTAINS InterPro DOMAIN/s: Glycoside hydrolase, family 1 (InterPro:IPR001360), Glycoside hydrola…	1.91039	2.23387	2.681	0.448006	0.757229	1.14711	2.90147	1.53678	0.000288357	0.00437861
AT2G27690	cytochrome P450, family 94, subfamily C, polypeptide 1 ;; "cytochrome P450, family 94, subfamily C, polypeptide 1" (CYP94C1); CONTAINS InterPro DOMAIN/s: Cytochrome P450 (InterPro:IPR001128), Cytochrome P450, E-class, group I (InterPro:IPR002401); BEST Arabidopsis thaliana protein match is: cytochrome P450, family 94, subfamily B, polypeptide 3 (TAIR:AT3G48520.1); Has 28009 Blast hits to 27927 pr…	6.00351	7.03486	14.1312	1.44687	4.43829	3.4851	2.89955	1.53583	0.000234281	0.00365552
AT1G76250		2.9807	4.34822	3.63808	1.05698	1.443	1.28485	2.89762	1.53487	9.81869e-06	0.00022783
AT1G51670		2.31406	2.26311	2.30661	1.11699	0.562721	0.698191	2.8949	1.53351	0.000144052	0.00241706
AT3G55700	UDP-Glycosyltransferase superfamily protein ;; UDP-Glycosyltransferase superfamily protein; FUNCTIONS IN: UDP-glycosyltransferase activity, transferase activity, transferring glycosyl groups; INVOLVED IN: metabolic process; LOCATED IN: cellular_component unknown; EXPRESSED IN: 9 plant structures; EXPRESSED DURING: 4 anthesis, C globular stage, petal differentiation and expansion stage; CONTAINS I…	3.26545	3.53223	3.53788	1.44875	1.10272	1.02133	2.89284	1.53249	5.51495e-06	0.000137464
AT3G62150	P-glycoprotein 21 ;; P-glycoprotein 21 (PGP21); FUNCTIONS IN: ATPase activity, coupled to transmembrane movement of substances; INVOLVED IN: transport, transmembrane transport; LOCATED IN: plasma membrane; EXPRESSED IN: 14 plant structures; EXPRESSED DURING: 8 growth stages; CONTAINS InterPro DOMAIN/s: ATPase, AAA+ type, core (InterPro:IPR003593), ABC transporter-like (InterPro:IPR003439), ABC tr…	22.3331	33.6688	26.6249	9.2971	10.1911	9.10148	2.89009	1.53112	3.1298e-11	1.81877e-09
AT5G66310	ATP binding microtubule motor family protein ;; ATP binding microtubule motor family protein; FUNCTIONS IN: microtubule motor activity, ATP binding; INVOLVED IN: microtubule-based movement; EXPRESSED IN: 22 plant structures; EXPRESSED DURING: 15 growth stages; CONTAINS InterPro DOMAIN/s: Protein of unknown function DUF3490 (InterPro:IPR021881), Kinesin, motor region, conserved site (InterPro:IPR0…	19.403	17.931	12.9738	5.91677	5.9916	5.49963	2.88992	1.53103	1.07932e-12	8.0848e-11
AT1G17990	FMN-linked oxidoreductases superfamily protein ;; FMN-linked oxidoreductases superfamily protein; FUNCTIONS IN: oxidoreductase activity, FMN binding, catalytic activity; INVOLVED IN: metabolic process; CONTAINS InterPro DOMAIN/s: NADH:flavin oxidoreductase/NADH oxidase, N-terminal (InterPro:IPR001155), Aldolase-type TIM barrel (InterPro:IPR013785); BEST Arabidopsis thaliana protein match is: FMN-…	24.0062	27.2581	27.4517	7.49858	8.84895	10.9003	2.88889	1.53052	1.07047e-11	6.84271e-10
AT1G14370	protein kinase 2A ;; protein kinase 2A (APK2A); FUNCTIONS IN: protein serine/threonine kinase activity, protein kinase activity, kinase activity, ATP binding; INVOLVED IN: protein amino acid phosphorylation; LOCATED IN: chloroplast; EXPRESSED IN: 17 plant structures; EXPRESSED DURING: 9 growth stages; CONTAINS InterPro DOMAIN/s: Protein kinase, ATP binding site (InterPro:IPR017441), Protein kinas…	20.2199	29.4615	31.4551	10.3984	8.30476	9.39864	2.88723	1.52969	3.76807e-11	2.13338e-09
AT4G30090		3.35359	3.98688	3.11971	0.82572	1.51433	1.29327	2.87896	1.52555	4.73251e-05	0.000896553
AT5G65300		11.8036	12.4522	12.8779	3.49847	5.93237	3.48116	2.87591	1.52402	6.24173e-06	0.000153457
AT1G26250	Proline-rich extensin-like family protein ;; Proline-rich extensin-like family protein; FUNCTIONS IN: structural constituent of cell wall; INVOLVED IN: plant-type cell wall organization; LOCATED IN: endomembrane system; CONTAINS InterPro DOMAIN/s: Extensin-like repeat (InterPro:IPR006706); BEST Arabidopsis thaliana protein match is: Proline-rich extensin-like family protein (TAIR:AT4G08370.1); Ha…	117.323	130.535	110.881	52.498	47.881	24.3693	2.8757	1.52392	2.79735e-08	1.04196e-06
AT3G61280	Arabidopsis thaliana protein of unknown function (DUF821) ;; CONTAINS InterPro DOMAIN/s: Lipopolysaccharide-modifying protein (InterPro:IPR006598), Protein of unknown function DUF821, CAP10-like (InterPro:IPR008539); BEST Arabidopsis thaliana protein match is: Arabidopsis thaliana protein of unknown function (DUF821) (TAIR:AT3G61290.1); Has 683 Blast hits to 672 proteins in 134 species: Archae - …	0.817997	1.36038	3.05782	0.793379	0.319571	0.708278	2.87509	1.52361	0.00289644	0.0304487
AT2G13800	somatic embryogenesis receptor-like kinase 5 ;; somatic embryogenesis receptor-like kinase 5 (SERK5); FUNCTIONS IN: protein kinase activity, transmembrane receptor protein serine/threonine kinase activity, ATP binding; INVOLVED IN: protein amino acid phosphorylation; LOCATED IN: endomembrane system; CONTAINS InterPro DOMAIN/s: Protein kinase, ATP binding site (InterPro:IPR017441), Protein kinase,…	20.1858	19.4739	25.5021	8.55106	7.5095	6.64427	2.86996	1.52103	3.4785e-12	2.37689e-10
AT2G31180	myb domain protein 14 ;; myb domain protein 14 (MYB14); CONTAINS InterPro DOMAIN/s: SANT, DNA-binding (InterPro:IPR001005), Homeodomain-like (InterPro:IPR009057), Myb, DNA-binding (InterPro:IPR014778), HTH transcriptional regulator, Myb-type, DNA-binding (InterPro:IPR017930), Homeodomain-related (InterPro:IPR012287), Myb transcription factor (InterPro:IPR015495); BEST Arabidopsis thaliana protein…	4.72668	8.18253	6.95338	1.88397	2.82838	2.20916	2.86969	1.52089	4.04929e-05	0.000784366
AT2G23320	WRKY DNA-binding protein 15 ;; WRKY DNA-binding protein 15 (WRKY15); CONTAINS InterPro DOMAIN/s: DNA-binding WRKY (InterPro:IPR003657), Transcription factor, WRKY, Zn-cluster (InterPro:IPR018872); BEST Arabidopsis thaliana protein match is: WRKY DNA-binding protein 11 (TAIR:AT4G31550.1); Has 3350 Blast hits to 2896 proteins in 193 species: Archae - 0; Bacteria - 0; Metazoa - 11; Fungi - 1; Plants…	64.7076	85.4825	79.5708	30.9276	26.6798	22.6156	2.86403	1.51805	6.16412e-12	4.11274e-10
AT1G34420	leucine-rich repeat transmembrane protein kinase family protein ;; leucine-rich repeat transmembrane protein kinase family protein; FUNCTIONS IN: protein kinase activity, ATP binding; INVOLVED IN: protein amino acid phosphorylation; LOCATED IN: cellular_component unknown; EXPRESSED IN: 17 plant structures; EXPRESSED DURING: 11 growth stages; CONTAINS InterPro DOMAIN/s: Protein kinase, catalytic d…	3.04851	3.54602	4.29703	1.24542	1.3469	1.21099	2.86371	1.51788	7.43439e-08	2.59202e-06
AT1G30720	FAD-binding Berberine family protein ;; FAD-binding Berberine family protein; FUNCTIONS IN: electron carrier activity, oxidoreductase activity, FAD binding, catalytic activity; LOCATED IN: endomembrane system; CONTAINS InterPro DOMAIN/s: FAD-binding, type 2 (InterPro:IPR016166), Berberine/berberine-like (InterPro:IPR012951), FAD linked oxidase, N-terminal (InterPro:IPR006094); BEST Arabidopsis th…	21.5165	34.9245	48.2067	7.37891	17.4305	11.7766	2.86032	1.51618	1.21352e-05	0.000274197
AT1G53060	Legume lectin family protein ;; Legume lectin family protein; FUNCTIONS IN: carbohydrate binding, binding; INVOLVED IN: biological_process unknown; LOCATED IN: cellular_component unknown; EXPRESSED IN: 21 plant structures; EXPRESSED DURING: 13 growth stages; CONTAINS InterPro DOMAIN/s: Legume lectin, beta chain (InterPro:IPR001220), Concanavalin A-like lectin/glucanase, subgroup (InterPro:IPR0133…	3.35502	6.60417	3.97761	1.2548	2.40693	1.21286	2.85907	1.51555	0.000664753	0.00884077
AT4G26120	Ankyrin repeat family protein / BTB/POZ domain-containing protein ;; Ankyrin repeat family protein / BTB/POZ domain-containing protein; CONTAINS InterPro DOMAIN/s: BTB/POZ (InterPro:IPR013069), NPR1/NIM1 like, C-terminal (InterPro:IPR021094), BTB/POZ fold (InterPro:IPR011333), Ankyrin repeat-containing domain (InterPro:IPR020683), BTB/POZ-like (InterPro:IPR000210), Ankyrin repeat (InterPro:IPR002…	2.67795	4.26027	3.86208	1.23133	1.34929	1.20209	2.85517	1.51358	6.06724e-06	0.000149797
AT2G22680	Zinc finger (C3HC4-type RING finger) family protein ;; Zinc finger (C3HC4-type RING finger) family protein; FUNCTIONS IN: ubiquitin-protein ligase activity, zinc ion binding; EXPRESSED IN: 13 plant structures; EXPRESSED DURING: 6 growth stages; CONTAINS InterPro DOMAIN/s: Zinc finger, RING-type (InterPro:IPR001841), Zinc finger, C3HC4 RING-type (InterPro:IPR018957), von Willebrand factor, type A …	7.58299	9.57116	8.28207	2.7185	3.3676	2.83229	2.85211	1.51203	2.32469e-10	1.17816e-08
AT4G39940	APS-kinase 2 ;; APS-kinase 2 (AKN2); CONTAINS InterPro DOMAIN/s: Adenylylsulphate kinase, C-terminal (InterPro:IPR002891); BEST Arabidopsis thaliana protein match is: APS kinase (TAIR:AT2G14750.1); Has 4962 Blast hits to 4962 proteins in 1492 species: Archae - 54; Bacteria - 3008; Metazoa - 246; Fungi - 282; Plants - 130; Viruses - 0; Other Eukaryotes - 1242 (source: NCBI BLink).	197.239	143.244	190.581	62.2602	52.8859	71.3144	2.84813	1.51002	4.14598e-11	2.34065e-09
AT5G64660	CYS, MET, PRO, and GLY protein 2 ;; "CYS, MET, PRO, and GLY protein 2" (CMPG2); FUNCTIONS IN: ubiquitin-protein ligase activity, binding; INVOLVED IN: response to chitin; LOCATED IN: ubiquitin ligase complex; EXPRESSED IN: 23 plant structures; EXPRESSED DURING: 11 growth stages; CONTAINS InterPro DOMAIN/s: U box domain (InterPro:IPR003613), Armadillo-like helical (InterPro:IPR011989), Armadillo-t…	8.78056	13.1201	12.8536	4.29735	4.04967	3.85857	2.8474	1.50965	2.16767e-09	9.38833e-08
AT1G52200	PLAC8 family protein ;; PLAC8 family protein; FUNCTIONS IN: molecular_function unknown; INVOLVED IN: response to oxidative stress; LOCATED IN: plasma membrane; EXPRESSED IN: 10 plant structures; EXPRESSED DURING: 6 growth stages; CONTAINS InterPro DOMAIN/s: Protein of unknown function Cys-rich (InterPro:IPR006461); BEST Arabidopsis thaliana protein match is: PLAC8 family protein (TAIR:AT3G18450.1…	259.145	235.939	304.356	116.936	86.6608	77.2418	2.84661	1.50925	7.63162e-11	4.05437e-09
AT1G30757		4.96268	7.75907	6.39885	2.78816	2.40577	1.52489	2.84583	1.50885	0.000113132	0.00196397
AT4G20000	VQ motif-containing protein ;; VQ motif-containing protein; CONTAINS InterPro DOMAIN/s: VQ (InterPro:IPR008889); Has 92 Blast hits to 92 proteins in 13 species: Archae - 0; Bacteria - 0; Metazoa - 0; Fungi - 0; Plants - 92; Viruses - 0; Other Eukaryotes - 0 (source: NCBI BLink).	11.1261	14.0435	12.4889	7.53528	3.28741	2.42048	2.84362	1.50773	4.60958e-05	0.000878302
AT1G53440	Leucine-rich repeat transmembrane protein kinase ;; Leucine-rich repeat transmembrane protein kinase; FUNCTIONS IN: kinase activity; INVOLVED IN: protein amino acid phosphorylation; LOCATED IN: plasma membrane; EXPRESSED IN: 22 plant structures; EXPRESSED DURING: 13 growth stages; CONTAINS InterPro DOMAIN/s: Serine/threonine-protein kinase domain (InterPro:IPR002290), Leucine-rich repeat (InterPr…	45.9351	66.5473	57.5402	18.2836	23.1744	18.3426	2.84316	1.5075	2.36184e-10	1.19393e-08
AT4G36990	heat shock factor 4 ;; heat shock factor 4 (HSF4); FUNCTIONS IN: transcription repressor activity, DNA binding, sequence-specific DNA binding transcription factor activity; INVOLVED IN: response to cyclopentenone, response to heat; LOCATED IN: nucleus; CONTAINS InterPro DOMAIN/s: Winged helix-turn-helix transcription repressor DNA-binding (InterPro:IPR011991), Heat shock factor (HSF)-type, DNA-bi…	29.6058	41.1425	37.4179	13.0347	11.5473	13.4679	2.84275	1.50729	1.78327e-12	1.27571e-10
AT1G70530	cysteine-rich RLK (RECEPTOR-like protein kinase) 3 ;; cysteine-rich RLK (RECEPTOR-like protein kinase) 3 (CRK3); FUNCTIONS IN: kinase activity; INVOLVED IN: protein amino acid phosphorylation; LOCATED IN: plasma membrane; EXPRESSED IN: 23 plant structures; EXPRESSED DURING: 14 growth stages; CONTAINS InterPro DOMAIN/s: Protein kinase, ATP binding site (InterPro:IPR017441), Protein kinase, catalyt…	25.7175	27.0513	25.8656	9.93849	9.48524	8.24824	2.84166	1.50674	5.53657e-14	4.87612e-12
AT3G10340	phenylalanine ammonia-lyase 4 ;; phenylalanine ammonia-lyase 4 (PAL4); FUNCTIONS IN: ammonia-lyase activity, catalytic activity; INVOLVED IN: L-phenylalanine catabolic process, biosynthetic process; LOCATED IN: cytoplasm; EXPRESSED IN: 15 plant structures; EXPRESSED DURING: 4 anthesis, C globular stage, petal differentiation and expansion stage; CONTAINS InterPro DOMAIN/s: Phenylalanine/histidine…	6.97565	9.05334	8.61744	2.93156	2.88405	2.86182	2.84029	1.50604	3.23527e-11	1.85827e-09
AT4G38540	FAD/NAD(P)-binding oxidoreductase family protein ;; FAD/NAD(P)-binding oxidoreductase family protein; FUNCTIONS IN: monooxygenase activity; INVOLVED IN: oxidation reduction; EXPRESSED IN: 15 plant structures; EXPRESSED DURING: 9 growth stages; CONTAINS InterPro DOMAIN/s: Monooxygenase, FAD-binding (InterPro:IPR002938); BEST Arabidopsis thaliana protein match is: FAD/NAD(P)-binding oxidoreductase …	69.6317	77.1764	69.8438	30.7146	22.7046	23.2973	2.82406	1.49777	1.69318e-12	1.22008e-10
AT5G59070	UDP-Glycosyltransferase superfamily protein ;; UDP-Glycosyltransferase superfamily protein; FUNCTIONS IN: transferase activity, transferring glycosyl groups; INVOLVED IN: biosynthetic process; LOCATED IN: endomembrane system; CONTAINS InterPro DOMAIN/s: Glycosyl transferase, group 1 (InterPro:IPR001296); BEST Arabidopsis thaliana protein match is: UDP-Glycosyltransferase superfamily protein (TAIR…	1.10452	1.8345	1.49813	0.401771	0.699213	0.474537	2.8163	1.4938	0.00043408	0.00621063
AT5G60900	receptor-like protein kinase 1 ;; receptor-like protein kinase 1 (RLK1); FUNCTIONS IN: in 6 functions; INVOLVED IN: protein amino acid phosphorylation; LOCATED IN: endomembrane system; EXPRESSED IN: 23 plant structures; EXPRESSED DURING: 13 growth stages; CONTAINS InterPro DOMAIN/s: Curculin-like (mannose-binding) lectin (InterPro:IPR001480), Protein kinase, ATP binding site (InterPro:IPR017441),…	1.2149	1.16817	1.64443	0.483116	0.348553	0.599201	2.81472	1.49299	0.000150493	0.00249972
AT2G26190	calmodulin-binding family protein ;; calmodulin-binding family protein; FUNCTIONS IN: calmodulin binding; INVOLVED IN: N-terminal protein myristoylation; EXPRESSED IN: 22 plant structures; EXPRESSED DURING: 13 growth stages; CONTAINS InterPro DOMAIN/s: IQ calmodulin-binding region (InterPro:IPR000048); BEST Arabidopsis thaliana protein match is: calmodulin-binding family protein (TAIR:AT4G33050.3…	21.0919	43.715	34.9531	9.22329	14.9206	11.3412	2.81132	1.49125	2.94478e-07	9.29199e-06
AT5G41750	Disease resistance protein (TIR-NBS-LRR class) family ;; Disease resistance protein (TIR-NBS-LRR class) family; FUNCTIONS IN: transmembrane receptor activity, nucleoside-triphosphatase activity, nucleotide binding, ATP binding; INVOLVED IN: signal transduction, defense response, apoptosis, innate immune response; LOCATED IN: intrinsic to membrane; CONTAINS InterPro DOMAIN/s: ATPase, AAA+ type, co…	1.49364	3.6768	2.78671	0.541314	1.70413	0.585422	2.81086	1.49101	0.00122998	0.0148076
AT3G04640	glycine-rich protein ;; glycine-rich protein; Has 42937 Blast hits to 13549 proteins in 1124 species: Archae - 42; Bacteria - 16604; Metazoa - 12821; Fungi - 2296; Plants - 5249; Viruses - 609; Other Eukaryotes - 5316 (source: NCBI BLink).;glycine-rich protein ;; glycine-rich protein; Has 24 Blast hits to 24 proteins in 2 species: Archae - 0; Bacteria - 0; Metazoa - 0; Fungi - 0; Plants - 24; Vir…	12.4151	18.1703	16.4962	7.13797	2.56619	7.06133	2.80824	1.48967	2.94313e-05	0.000595721
AT3G23550	MATE efflux family protein ;; MATE efflux family protein; FUNCTIONS IN: antiporter activity, drug transmembrane transporter activity, transporter activity; INVOLVED IN: drug transmembrane transport, transmembrane transport; LOCATED IN: membrane; EXPRESSED IN: 10 plant structures; EXPRESSED DURING: 6 growth stages; CONTAINS InterPro DOMAIN/s: Multi antimicrobial extrusion protein MatE (InterPro:IP…	48.9904	81.6881	63.9871	26.9198	16.7515	25.6848	2.80675	1.4889	5.38862e-09	2.20167e-07
AT4G36988	conserved peptide upstream open reading frame 49 ;; conserved peptide upstream open reading frame 49 (CPuORF49); LOCATED IN: endomembrane system; Has 30201 Blast hits to 17322 proteins in 780 species: Archae - 12; Bacteria - 1396; Metazoa - 17338; Fungi - 3422; Plants - 5037; Viruses - 0; Other Eukaryotes - 2996 (source: NCBI BLink).	26.9515	36.9842	32.3052	11.5882	10.8146	11.907	2.80505	1.48803	1.52574e-12	1.10343e-10
AT3G43430	RING/U-box superfamily protein ;; RING/U-box superfamily protein; FUNCTIONS IN: zinc ion binding; EXPRESSED IN: 11 plant structures; EXPRESSED DURING: 4 anthesis, petal differentiation and expansion stage; CONTAINS InterPro DOMAIN/s: Zinc finger, RING-type (InterPro:IPR001841), Zinc finger, C3HC4 RING-type (InterPro:IPR018957); BEST Arabidopsis thaliana protein match is: RING/U-box superfamily pr…	14.1107	23.852	24.5328	4.98046	10.2417	7.10202	2.79945	1.48514	7.8208e-06	0.00018717
AT2G35730	Heavy metal transport/detoxification superfamily protein ;; Heavy metal transport/detoxification superfamily protein ; FUNCTIONS IN: metal ion binding; INVOLVED IN: metal ion transport; LOCATED IN: endomembrane system; EXPRESSED IN: 6 plant structures; EXPRESSED DURING: 4 anthesis, petal differentiation and expansion stage; CONTAINS InterPro DOMAIN/s: Heavy metal transport/detoxification protein …	4.90391	12.7666	8.6686	2.32267	4.99462	2.09424	2.7986	1.48471	0.00207569	0.0230948
AT1G73080	PEP1 receptor 1 ;; PEP1 receptor 1 (PEPR1); FUNCTIONS IN: protein binding, protein serine/threonine kinase activity, kinase activity, ATP binding; INVOLVED IN: response to jasmonic acid stimulus, protein amino acid phosphorylation, transmembrane receptor protein tyrosine kinase signaling pathway, response to wounding, innate immune response; LOCATED IN: plasma membrane; EXPRESSED IN: 24 plant str…	16.4904	23.0101	24.6634	6.40937	9.46413	7.05979	2.79785	1.48432	1.96852e-09	8.59211e-08
AT4G24970	Histidine kinase-, DNA gyrase B-, and HSP90-like ATPase family protein ;; Histidine kinase-, DNA gyrase B-, and HSP90-like ATPase family protein; FUNCTIONS IN: ATP binding; LOCATED IN: membrane; EXPRESSED IN: 19 plant structures; EXPRESSED DURING: 13 growth stages; CONTAINS InterPro DOMAIN/s: ATPase-like, ATP-binding domain (InterPro:IPR003594); BEST Arabidopsis thaliana protein match is: Histidi…	11.7352	9.21623	8.0449	4.50728	2.62406	3.2534	2.7922	1.4814	2.76007e-09	1.17874e-07
AT3G51890	Clathrin light chain protein ;; Clathrin light chain protein; FUNCTIONS IN: structural molecule activity; INVOLVED IN: intracellular protein transport, vesicle-mediated transport; LOCATED IN: clathrin coat of trans-Golgi network vesicle, clathrin coat of coated pit; EXPRESSED IN: 20 plant structures; EXPRESSED DURING: 13 growth stages; CONTAINS InterPro DOMAIN/s: Clathrin light chain (InterPro:IP…	22.8949	28.1531	26.7476	9.79883	9.13055	8.93506	2.79193	1.48126	2.71013e-12	1.87776e-10
AT1G33612	Leucine-rich repeat (LRR) family protein ;; Leucine-rich repeat (LRR) family protein; LOCATED IN: endomembrane system; CONTAINS InterPro DOMAIN/s: Leucine-rich repeat-containing N-terminal domain, type 2 (InterPro:IPR013210), Leucine-rich repeat (InterPro:IPR001611); BEST Arabidopsis thaliana protein match is: Leucine-rich repeat (LRR) family protein (TAIR:AT1G33590.1).	2.33807	3.72304	3.4997	1.10478	1.34806	0.972101	2.79152	1.48105	7.70682e-05	0.00139088
AT4G18170	WRKY DNA-binding protein 28 ;; WRKY DNA-binding protein 28 (WRKY28); CONTAINS InterPro DOMAIN/s: DNA-binding WRKY (InterPro:IPR003657), Transcription factor, WRKY group IIc (InterPro:IPR017396); BEST Arabidopsis thaliana protein match is: WRKY DNA-binding protein 8 (TAIR:AT5G46350.1); Has 1807 Blast hits to 1807 proteins in 277 species: Archae - 0; Bacteria - 0; Metazoa - 736; Fungi - 347; Plants…	4.66306	8.21059	8.03976	2.42524	1.93111	3.14706	2.78719	1.47881	1.38142e-05	0.000305174
AT1G60750	NAD(P)-linked oxidoreductase superfamily protein ;; NAD(P)-linked oxidoreductase superfamily protein; FUNCTIONS IN: oxidoreductase activity; INVOLVED IN: oxidation reduction; CONTAINS InterPro DOMAIN/s: Aldo/keto reductase (InterPro:IPR001395), Aldo/keto reductase subgroup (InterPro:IPR020471); BEST Arabidopsis thaliana protein match is: NAD(P)-linked oxidoreductase superfamily protein (TAIR:AT1G…	2.07086	2.29409	1.3241	0.641373	0.78094	0.619146	2.78676	1.47859	0.000375484	0.00547102
AT3G20860	NIMA-related kinase 5 ;; NIMA-related kinase 5 (NEK5); FUNCTIONS IN: protein serine/threonine kinase activity, protein kinase activity, kinase activity, ATP binding; INVOLVED IN: protein amino acid phosphorylation; EXPRESSED IN: 18 plant structures; EXPRESSED DURING: 10 growth stages; CONTAINS InterPro DOMAIN/s: Protein kinase, ATP binding site (InterPro:IPR017441), Serine/threonine-protein kinas…	18.1562	19.2034	17.4393	7.38219	7.08617	5.20722	2.78513	1.47774	5.21481e-11	2.87046e-09
AT4G22590	Haloacid dehalogenase-like hydrolase (HAD) superfamily protein ;; Haloacid dehalogenase-like hydrolase (HAD) superfamily protein; FUNCTIONS IN: catalytic activity, trehalose-phosphatase activity; INVOLVED IN: trehalose biosynthetic process, metabolic process; LOCATED IN: chloroplast; EXPRESSED IN: sperm cell, male gametophyte, pollen tube; EXPRESSED DURING: L mature pollen stage, M germinated pol…	7.20213	6.90612	11.6509	3.19443	4.22	1.84053	2.78328	1.47679	1.3488e-05	0.000299976
AT2G01430	homeobox-leucine zipper protein 17 ;; homeobox-leucine zipper protein 17 (HB17); FUNCTIONS IN: sequence-specific DNA binding transcription factor activity; INVOLVED IN: regulation of transcription, DNA-dependent, regulation of transcription; LOCATED IN: nucleus; CONTAINS InterPro DOMAIN/s: Homeobox, conserved site (InterPro:IPR017970), Homeobox (InterPro:IPR001356), Homeodomain-like (InterPro:IPR…	4.10629	4.25664	8.28115	1.32899	1.94152	2.71502	2.78072	1.47546	0.000687964	0.00907032
AT1G63720		4.96003	7.45258	7.57767	2.11982	2.4546	2.61463	2.78065	1.47542	7.73853e-07	2.24191e-05
AT1G09932	Phosphoglycerate mutase family protein ;; Phosphoglycerate mutase family protein; CONTAINS InterPro DOMAIN/s: Histidine phosphatase superfamily, clade-1 (InterPro:IPR013078); BEST Arabidopsis thaliana protein match is: Phosphoglycerate mutase family protein (TAIR:AT2G17280.2); Has 552 Blast hits to 552 proteins in 105 species: Archae - 0; Bacteria - 9; Metazoa - 0; Fungi - 272; Plants - 167; Viru…	14.2741	25.6132	21.7883	6.34094	10.8791	4.97785	2.77844	1.47428	4.12287e-06	0.000105418
AT4G33420	Peroxidase superfamily protein ;; Peroxidase superfamily protein; FUNCTIONS IN: peroxidase activity, heme binding; INVOLVED IN: response to oxidative stress, oxidation reduction; EXPRESSED IN: 20 plant structures; EXPRESSED DURING: 10 growth stages; CONTAINS InterPro DOMAIN/s: Haem peroxidase (InterPro:IPR010255), Plant peroxidase (InterPro:IPR000823), Peroxidases heam-ligand binding site (InterP…	46.4171	66.5085	65.1267	13.9779	36.1946	13.9453	2.77696	1.4735	2.95787e-05	0.000597483
AT1G62300	WRKY family transcription factor ;; WRKY6; CONTAINS InterPro DOMAIN/s: DNA-binding WRKY (InterPro:IPR003657); BEST Arabidopsis thaliana protein match is: WRKY family transcription factor (TAIR:AT4G04450.1); Has 3824 Blast hits to 3363 proteins in 295 species: Archae - 0; Bacteria - 33; Metazoa - 119; Fungi - 43; Plants - 3509; Viruses - 0; Other Eukaryotes - 120 (source: NCBI BLink).	37.7837	31.0615	42.4758	15.8421	9.6177	14.6378	2.77625	1.47314	2.09246e-10	1.07142e-08
AT1G53640		1.08263	1.45569	3.68383	0.596302	0.770624	0.87668	2.77328	1.47159	0.00412101	0.0407698
AT2G27389		4.70417	6.28317	9.49561	1.91677	3.45309	2.0209	2.77143	1.47063	0.00032049	0.00479308
AT2G01150	RING-H2 finger protein 2B ;; RING-H2 finger protein 2B (RHA2B); CONTAINS InterPro DOMAIN/s: Zinc finger, RING-type (InterPro:IPR001841), Zinc finger, C3HC4 RING-type (InterPro:IPR018957); BEST Arabidopsis thaliana protein match is: RING-H2 finger A2A (TAIR:AT1G15100.1); Has 8536 Blast hits to 8514 proteins in 269 species: Archae - 0; Bacteria - 0; Metazoa - 2151; Fungi - 713; Plants - 4534; Virus…	21.7013	26.0509	27.2776	8.78251	10.2692	8.08989	2.76438	1.46696	3.6352e-10	1.79639e-08
AT5G48390	Tetratricopeptide repeat (TPR)-like superfamily protein ;; ATZIP4; FUNCTIONS IN: binding; INVOLVED IN: female meiosis, resolution of meiotic recombination intermediates, male meiosis; LOCATED IN: chloroplast; CONTAINS InterPro DOMAIN/s: Tetratricopeptide-like helical (InterPro:IPR011990), Meiosis specific protein SPO22 (InterPro:IPR013940), Tetratricopeptide repeat-containing (InterPro:IPR013026)…	0.685231	0.696942	0.68983	0.260329	0.339635	0.149666	2.76403	1.46678	0.00067048	0.00889306
AT4G33020	ZIP metal ion transporter family ;; ZIP9; FUNCTIONS IN: cation transmembrane transporter activity, metal ion transmembrane transporter activity; INVOLVED IN: response to zinc ion, cation transport; LOCATED IN: integral to membrane, membrane; EXPRESSED IN: 6 plant structures; EXPRESSED DURING: 4 anthesis, petal differentiation and expansion stage; CONTAINS InterPro DOMAIN/s: Zinc/iron permease, fu…	1.51769	1.9189	2.56963	1.16383	0.419733	0.5929	2.75962	1.46447	0.0013157	0.0155933
AT5G08250	Cytochrome P450 superfamily protein ;; Cytochrome P450 superfamily protein; FUNCTIONS IN: electron carrier activity, monooxygenase activity, iron ion binding, oxygen binding, heme binding; INVOLVED IN: oxidation reduction; LOCATED IN: cellular_component unknown; EXPRESSED IN: male gametophyte, flower; EXPRESSED DURING: 4 anthesis, petal differentiation and expansion stage; CONTAINS InterPro DOMAI…	1.26042	0.685463	0.356978	0.329054	0.166427	0.339172	2.75907	1.46418	0.00510848	0.0483175
AT1G56130	Leucine-rich repeat transmembrane protein kinase ;; Leucine-rich repeat transmembrane protein kinase; FUNCTIONS IN: protein serine/threonine kinase activity, protein kinase activity, ATP binding; INVOLVED IN: protein amino acid phosphorylation; LOCATED IN: plasma membrane, membrane; EXPRESSED IN: cultured cell; CONTAINS InterPro DOMAIN/s: Serine/threonine-protein kinase domain (InterPro:IPR002290…	3.03246	4.09395	2.57079	1.57373	1.07969	0.864882	2.75622	1.46269	3.46396e-06	9.05565e-05
AT3G11010	receptor like protein 34 ;; receptor like protein 34 (RLP34); CONTAINS InterPro DOMAIN/s: Leucine-rich repeat, typical subtype (InterPro:IPR003591), Leucine-rich repeat-containing N-terminal domain, type 2 (InterPro:IPR013210), Leucine-rich repeat (InterPro:IPR001611); BEST Arabidopsis thaliana protein match is: receptor like protein 53 (TAIR:AT5G27060.1); Has 142392 Blast hits to 33789 proteins …	3.88052	3.59156	4.73419	1.50988	1.16132	1.76053	2.75428	1.46168	1.42449e-07	4.6968e-06
AT5G65870	phytosulfokine 5 precursor ;; phytosulfokine 5 precursor (PSK5); FUNCTIONS IN: growth factor activity; INVOLVED IN: cell proliferation, cell differentiation, organ morphogenesis; LOCATED IN: extracellular matrix; EXPRESSED IN: 25 plant structures; EXPRESSED DURING: 10 growth stages; CONTAINS InterPro DOMAIN/s: Phytosulfokine (InterPro:IPR009438); BEST Arabidopsis thaliana protein match is: phytos…	40.3668	22.6897	49.1272	13.6595	8.75052	18.3836	2.75003	1.45945	6.58496e-06	0.000160699
AT5G47050	SBP (S-ribonuclease binding protein) family protein ;; SBP (S-ribonuclease binding protein) family protein; FUNCTIONS IN: zinc ion binding; EXPRESSED IN: 22 plant structures; EXPRESSED DURING: 13 growth stages; CONTAINS InterPro DOMAIN/s: Zinc finger, RING-type (InterPro:IPR001841), S-ribonuclease binding protein, SBP1, pollen (InterPro:IPR017066); BEST Arabidopsis thaliana protein match is: SBP …	13.7228	13.6929	17.925	5.49282	5.37301	5.63002	2.74861	1.4587	5.88176e-11	3.17583e-09
AT1G61430	S-locus lectin protein kinase family protein ;; S-locus lectin protein kinase family protein; FUNCTIONS IN: in 6 functions; INVOLVED IN: protein amino acid phosphorylation, recognition of pollen; LOCATED IN: endomembrane system; CONTAINS InterPro DOMAIN/s: Curculin-like (mannose-binding) lectin (InterPro:IPR001480), PAN-2 domain (InterPro:IPR013227), Apple-like (InterPro:IPR003609), S-locus recep…	7.83615	8.2915	7.21511	3.04555	3.007	2.45262	2.74454	1.45656	2.80841e-11	1.64649e-09
AT2G41880	guanylate kinase 1 ;; guanylate kinase 1 (GK-1); FUNCTIONS IN: guanylate kinase activity; INVOLVED IN: nucleotide metabolic process; LOCATED IN: cellular_component unknown; EXPRESSED IN: 25 plant structures; EXPRESSED DURING: 15 growth stages; CONTAINS InterPro DOMAIN/s: Guanylate kinase (InterPro:IPR008144), Guanylate kinase/L-type calcium channel (InterPro:IPR008145), Guanylate kinase, sub-grou…	26.349	34.0076	35.1352	13.7479	10.6316	10.4554	2.74127	1.45484	2.55869e-11	1.51805e-09
AT2G47560	RING/U-box superfamily protein ;; RING/U-box superfamily protein; FUNCTIONS IN: zinc ion binding; EXPRESSED IN: root, pedicel; EXPRESSED DURING: 4 anthesis; CONTAINS InterPro DOMAIN/s: Zinc finger, RING-type (InterPro:IPR001841), Zinc finger, C3HC4 RING-type (InterPro:IPR018957); BEST Arabidopsis thaliana protein match is: AtL5 (TAIR:AT3G62690.1); Has 10475 Blast hits to 10453 proteins in 314 spe…	4.30358	5.81584	11.0337	1.85985	3.38266	2.49653	2.7333	1.45064	0.000394338	0.0057038
AT3G19260	LAG1 homologue 2 ;; LAG1 homologue 2 (LOH2); FUNCTIONS IN: molecular_function unknown; INVOLVED IN: response to molecule of fungal origin; LOCATED IN: Golgi apparatus, endoplasmic reticulum, plasma membrane; EXPRESSED IN: 25 plant structures; EXPRESSED DURING: 15 growth stages; CONTAINS InterPro DOMAIN/s: Longevity assurance, LAG1/LAC1 (InterPro:IPR016439), TRAM/LAG1/CLN8 homology domain (InterPr…	29.1403	24.2452	22.2773	10.4045	8.52979	8.76282	2.73179	1.44985	3.37154e-12	2.31981e-10
AT1G03850	Glutaredoxin family protein ;; Glutaredoxin family protein; FUNCTIONS IN: electron carrier activity, protein disulfide oxidoreductase activity; INVOLVED IN: response to cytokinin stimulus; EXPRESSED IN: 14 plant structures; EXPRESSED DURING: 9 growth stages; CONTAINS InterPro DOMAIN/s: Glutaredoxin-like, plant II (InterPro:IPR011905), Thioredoxin fold (InterPro:IPR012335), Glutaredoxin (InterPro:…	32.2283	44.484	45.5486	14.7586	12.7429	17.2568	2.73158	1.44974	3.06389e-10	1.52932e-08
AT4G35380	SEC7-like guanine nucleotide exchange family protein ;; SEC7-like guanine nucleotide exchange family protein; FUNCTIONS IN: binding, ARF guanyl-nucleotide exchange factor activity, guanyl-nucleotide exchange factor activity; INVOLVED IN: regulation of ARF protein signal transduction; LOCATED IN: intracellular; EXPRESSED IN: 9 plant structures; EXPRESSED DURING: L mature pollen stage, M germinated…	6.32125	6.6566	8.35784	2.80214	2.68139	2.32828	2.73121	1.44954	3.16209e-11	1.83216e-09
AT5G66390	Peroxidase superfamily protein ;; Peroxidase superfamily protein; FUNCTIONS IN: peroxidase activity, heme binding; INVOLVED IN: response to oxidative stress, oxidation reduction; LOCATED IN: endomembrane system; EXPRESSED IN: leaf apex, hypocotyl, root, flower; EXPRESSED DURING: 4 anthesis, petal differentiation and expansion stage; CONTAINS InterPro DOMAIN/s: Haem peroxidase (InterPro:IPR010255)…	63.8633	74.5736	79.946	22.8744	28.0985	28.9911	2.73101	1.44944	4.38146e-11	2.45957e-09
AT1G64710	GroES-like zinc-binding dehydrogenase family protein ;; GroES-like zinc-binding dehydrogenase family protein; FUNCTIONS IN: oxidoreductase activity, zinc ion binding; INVOLVED IN: oxidation reduction; EXPRESSED IN: 17 plant structures; EXPRESSED DURING: 13 growth stages; CONTAINS InterPro DOMAIN/s: GroES-like (InterPro:IPR011032), Alcohol dehydrogenase GroES-like (InterPro:IPR013154), Alcohol deh…	100.94	84.9939	62.8431	34.4564	27.6614	28.9933	2.73048	1.44915	2.07898e-10	1.06728e-08
AT1G61820	beta glucosidase 46 ;; beta glucosidase 46 (BGLU46); FUNCTIONS IN: cation binding, hydrolase activity, hydrolyzing O-glycosyl compounds, catalytic activity; INVOLVED IN: lignin biosynthetic process; LOCATED IN: endomembrane system; EXPRESSED IN: 12 plant structures; EXPRESSED DURING: 4 anthesis, F mature embryo stage, petal differentiation and expansion stage, E expanded cotyledon stage, D bilate…	9.94816	35.23	24.46	4.67933	14.091	6.77036	2.72656	1.44708	0.00109339	0.0133993
AT2G26290	root-specific kinase 1 ;; root-specific kinase 1 (ARSK1); CONTAINS InterPro DOMAIN/s: Protein kinase, catalytic domain (InterPro:IPR000719), Serine-threonine/tyrosine-protein kinase (InterPro:IPR001245), Protein kinase-like domain (InterPro:IPR011009), Serine/threonine-protein kinase, active site (InterPro:IPR008271); BEST Arabidopsis thaliana protein match is: Protein kinase superfamily protein …	7.64784	7.34948	9.07737	4.34054	1.75176	2.73909	2.72604	1.44681	7.12187e-06	0.000171896
AT2G01670	nudix hydrolase homolog 17 ;; nudix hydrolase homolog 17 (NUDT17); FUNCTIONS IN: hydrolase activity; INVOLVED IN: biological_process unknown; EXPRESSED IN: 23 plant structures; EXPRESSED DURING: 15 growth stages; CONTAINS InterPro DOMAIN/s: NUDIX hydrolase domain-like (InterPro:IPR015797), NUDIX hydrolase domain (InterPro:IPR000086); BEST Arabidopsis thaliana protein match is: nudix hydrolase hom…	121.086	92.6245	123.677	47.4216	34.5592	41.8964	2.72356	1.44549	7.56128e-11	4.02781e-09
AT3G59750	Concanavalin A-like lectin protein kinase family protein ;; Concanavalin A-like lectin protein kinase family protein; FUNCTIONS IN: kinase activity; INVOLVED IN: protein amino acid phosphorylation; LOCATED IN: endomembrane system; CONTAINS InterPro DOMAIN/s: Legume lectin, beta chain (InterPro:IPR001220), Protein kinase, ATP binding site (InterPro:IPR017441), Serine/threonine-protein kinase-like …	4.92364	2.75933	3.58772	0.994827	1.62638	1.51706	2.72353	1.44548	4.85241e-05	0.000915766
AT2G24180	cytochrome p450 71b6 ;; cytochrome p450 71b6 (CYP71B6); FUNCTIONS IN: electron carrier activity, monooxygenase activity, iron ion binding, oxygen binding, heme binding; INVOLVED IN: oxidation reduction; LOCATED IN: mitochondrion, endoplasmic reticulum, plasma membrane, membrane; EXPRESSED IN: 25 plant structures; EXPRESSED DURING: 13 growth stages; CONTAINS InterPro DOMAIN/s: Cytochrome P450 (Int…	49.8308	63.1764	65.9826	20.3048	23.3904	22.0518	2.7224	1.44488	6.8302e-11	3.66795e-09
AT3G09010	Protein kinase superfamily protein ;; Protein kinase superfamily protein; FUNCTIONS IN: protein serine/threonine kinase activity, protein kinase activity, kinase activity, ATP binding; INVOLVED IN: protein amino acid phosphorylation; LOCATED IN: cellular_component unknown; EXPRESSED IN: 20 plant structures; EXPRESSED DURING: 12 growth stages; CONTAINS InterPro DOMAIN/s: Protein kinase, ATP bindin…	7.28819	9.45571	10.2244	4.23914	2.5371	3.14035	2.71952	1.44335	1.00765e-07	3.40745e-06
AT2G41380	S-adenosyl-L-methionine-dependent methyltransferases superfamily protein ;; S-adenosyl-L-methionine-dependent methyltransferases superfamily protein; FUNCTIONS IN: methyltransferase activity; INVOLVED IN: response to cadmium ion; LOCATED IN: mitochondrion; EXPRESSED IN: 12 plant structures; EXPRESSED DURING: LP.04 four leaves visible, 4 anthesis, petal differentiation and expansion stage; CONTAIN…	37.9155	37.0672	27.7811	15.0651	11.346	11.457	2.71373	1.44028	5.13962e-11	2.84488e-09
AT1G07620	GTP-binding protein Obg/CgtA ;; ATOBGM; FUNCTIONS IN: magnesium ion binding, GTP binding, GTPase activity; INVOLVED IN: biological_process unknown; LOCATED IN: cellular_component unknown; CONTAINS InterPro DOMAIN/s: GTP-binding protein Obg/CgtA (InterPro:IPR014100); BEST Arabidopsis thaliana protein match is: Protein of unknown function (DUF3741) (TAIR:AT5G02390.1); Has 561 Blast hits to 511 prot…	3.08357	3.40669	3.96884	1.55146	1.00423	1.30459	2.70941	1.43798	5.19393e-06	0.000130444
AT5G49630	amino acid permease 6 ;; amino acid permease 6 (AAP6); FUNCTIONS IN: acidic amino acid transmembrane transporter activity, neutral amino acid transmembrane transporter activity, amino acid transmembrane transporter activity; INVOLVED IN: response to water deprivation, response to salt stress, aspartate transport, tryptophan transport; LOCATED IN: plasma membrane, membrane; EXPRESSED IN: 22 plant …	7.58118	13.8551	9.98943	3.0808	4.64511	3.87858	2.70806	1.43726	6.4543e-07	1.91465e-05
AT3G08720	serine/threonine protein kinase 2 ;; Arabidopsis thaliana protein kinase 19 (ATPK19); CONTAINS InterPro DOMAIN/s: Protein kinase, ATP binding site (InterPro:IPR017441), Serine/threonine-protein kinase domain (InterPro:IPR002290), Serine/threonine-protein kinase-like domain (InterPro:IPR017442), AGC-kinase, C-terminal (InterPro:IPR000961), Protein kinase-like domain (InterPro:IPR011009), Protein k…	18.0349	26.5902	23.3295	7.53327	10.4208	7.15157	2.70675	1.43656	4.32926e-09	1.7985e-07
AT4G38552		12.2031	17.8839	15.3872	5.79549	6.36611	4.65503	2.70412	1.43516	7.85971e-10	3.59695e-08
AT5G44582		6.71709	6.24568	6.57631	2.39307	2.43105	2.40943	2.70117	1.43359	0.00012705	0.00216291
AT5G57035	U-box domain-containing protein kinase family protein ;; U-box domain-containing protein kinase family protein; FUNCTIONS IN: ubiquitin-protein ligase activity, protein serine/threonine kinase activity, protein kinase activity, kinase activity, ATP binding; INVOLVED IN: protein amino acid phosphorylation, protein ubiquitination, response to stress; LOCATED IN: ubiquitin ligase complex; CONTAINS I…	10.7177	13.5244	12.1419	5.1532	4.16496	4.15235	2.701	1.4335	2.48689e-11	1.47989e-09
AT2G32250	FAR1-related sequence 2 ;; FAR1-related sequence 2 (FRS2); FUNCTIONS IN: zinc ion binding; INVOLVED IN: response to red or far red light; LOCATED IN: cellular_component unknown; EXPRESSED IN: 22 plant structures; EXPRESSED DURING: 13 growth stages; CONTAINS InterPro DOMAIN/s: MULE transposase, conserved domain (InterPro:IPR018289), Transcription factor, FAR1-related (InterPro:IPR004330), Zinc fin…	9.66151	11.4392	11.2053	4.54893	3.49759	3.91828	2.70009	1.43301	1.12145e-11	7.09986e-10
AT3G01513		5.75203	8.40684	9.32276	2.61829	3.4237	2.65465	2.70008	1.433	3.1288e-05	0.000625002
AT2G35930	plant U-box 23 ;; plant U-box 23 (PUB23); CONTAINS InterPro DOMAIN/s: U box domain (InterPro:IPR003613), Armadillo-like helical (InterPro:IPR011989), Armadillo-type fold (InterPro:IPR016024); BEST Arabidopsis thaliana protein match is: plant U-box 22 (TAIR:AT3G52450.1); Has 2501 Blast hits to 2466 proteins in 187 species: Archae - 0; Bacteria - 34; Metazoa - 243; Fungi - 89; Plants - 1910; Viruse…	19.4046	43.2594	48.0916	12.5475	17.8918	10.6066	2.69833	1.43207	1.08893e-05	0.000249749
AT5G44480	NAD(P)-binding Rossmann-fold superfamily protein ;; DEFECTIVE UGE IN ROOT (DUR); FUNCTIONS IN: coenzyme binding, UDP-glucose 4-epimerase activity, binding, catalytic activity; INVOLVED IN: galactose metabolic process, cellular metabolic process, nucleotide-sugar metabolic process, metabolic process; EXPRESSED IN: 14 plant structures; EXPRESSED DURING: 4 anthesis, C globular stage, petal different…	26.1673	29.6909	27.9472	11.1029	11.3635	8.59276	2.69825	1.43203	2.26526e-11	1.37694e-09
AT1G55020	lipoxygenase 1 ;; lipoxygenase 1 (LOX1); CONTAINS InterPro DOMAIN/s: Lipoxygenase, iron binding site (InterPro:IPR020833), Lipoxygenase, C-terminal (InterPro:IPR013819), Lipoxygenase, LH2 (InterPro:IPR001024), Lipase/lipooxygenase, PLAT/LH2 (InterPro:IPR008976), Lipoxygenase, conserved site (InterPro:IPR020834), Lipoxygenase (InterPro:IPR000907), Lipoxygenase, plant (InterPro:IPR001246); BEST Ara…	32.4685	55.4211	44.8086	15.2034	17.6493	16.4262	2.6928	1.42911	5.7519e-09	2.33565e-07
AT1G53633		5.28867	5.76818	7.73711	2.83879	1.57797	2.56889	2.69037	1.4278	0.000341252	0.00504269
AT4G04220	receptor like protein 46 ;; receptor like protein 46 (RLP46); FUNCTIONS IN: kinase activity; INVOLVED IN: signal transduction, defense response; LOCATED IN: endomembrane system; EXPRESSED IN: 20 plant structures; EXPRESSED DURING: 11 growth stages; CONTAINS InterPro DOMAIN/s: Leucine-rich repeat, typical subtype (InterPro:IPR003591), Leucine-rich repeat-containing N-terminal domain, type 2 (Inter…	9.37489	6.41186	6.49138	3.79518	2.05008	2.45081	2.68539	1.42513	1.4865e-07	4.88499e-06
AT1G01480	1-amino-cyclopropane-1-carboxylate synthase 2 ;; 1-amino-cyclopropane-1-carboxylate synthase 2 (ACS2); CONTAINS InterPro DOMAIN/s: 1-aminocyclopropane-1-carboxylate synthase (InterPro:IPR001176), Aminotransferase, class I/classII (InterPro:IPR004839), Pyridoxal phosphate-dependent transferase, major domain (InterPro:IPR015424), Aminotransferases, class-I, pyridoxal-phosphate-binding site (InterPr…	1.0637	0.96828	2.03147	0.438674	0.544811	0.53014	2.68458	1.4247	0.000790099	0.0101997
AT5G66790	Protein kinase superfamily protein ;; Protein kinase superfamily protein; FUNCTIONS IN: kinase activity; INVOLVED IN: protein amino acid phosphorylation; LOCATED IN: endomembrane system; CONTAINS InterPro DOMAIN/s: Protein kinase, ATP binding site (InterPro:IPR017441), Serine/threonine-protein kinase domain (InterPro:IPR002290), Serine/threonine-protein kinase-like domain (InterPro:IPR017442), Se…	3.82959	5.46219	4.58631	1.8349	1.71401	1.63151	2.67895	1.42167	7.13158e-07	2.09052e-05
AT5G38710	Methylenetetrahydrofolate reductase family protein ;; Methylenetetrahydrofolate reductase family protein; FUNCTIONS IN: proline dehydrogenase activity; INVOLVED IN: oxidation reduction, proline catabolic process, glutamate biosynthetic process; EXPRESSED IN: 21 plant structures; EXPRESSED DURING: 12 growth stages; CONTAINS InterPro DOMAIN/s: Proline dehydrogenase (InterPro:IPR002872), Proline oxi…	5.03577	8.58024	15.9307	2.27305	4.68787	4.07276	2.67786	1.42108	0.000352226	0.00517321
AT4G17900	PLATZ transcription factor family protein ;; PLATZ transcription factor family protein; CONTAINS InterPro DOMAIN/s: Protein of unknown function DUF597 (InterPro:IPR006734); BEST Arabidopsis thaliana protein match is: PLATZ transcription factor family protein (TAIR:AT1G32700.1); Has 403 Blast hits to 403 proteins in 26 species: Archae - 0; Bacteria - 0; Metazoa - 0; Fungi - 0; Plants - 403; Viruse…	40.4427	53.3325	48.1957	17.3622	19.1676	16.5451	2.67491	1.41949	2.46859e-11	1.47342e-09
AT3G52400	syntaxin of plants 122 ;; syntaxin of plants 122 (SYP122); FUNCTIONS IN: SNAP receptor activity; INVOLVED IN: in 9 processes; LOCATED IN: plasma membrane; EXPRESSED IN: 22 plant structures; EXPRESSED DURING: 10 growth stages; CONTAINS InterPro DOMAIN/s: Target SNARE coiled-coil domain (InterPro:IPR000727), t-SNARE (InterPro:IPR010989), Syntaxin/epimorphin, conserved site (InterPro:IPR006012), Syn…	32.233	68.1202	60.1916	13.5175	32.3122	14.1892	2.6749	1.41949	9.79221e-05	0.00172943
AT5G02230	Haloacid dehalogenase-like hydrolase (HAD) superfamily protein ;; Haloacid dehalogenase-like hydrolase (HAD) superfamily protein; FUNCTIONS IN: hydrolase activity, catalytic activity; INVOLVED IN: metabolic process; LOCATED IN: cellular_component unknown; EXPRESSED IN: 24 plant structures; EXPRESSED DURING: 15 growth stages; CONTAINS InterPro DOMAIN/s: Haloacid dehalogenase-like hydrolase (InterP…	25.8064	50.715	83.398	8.69919	20.5598	30.5264	2.67489	1.41948	0.00119017	0.0143895
AT5G41180	leucine-rich repeat transmembrane protein kinase family protein ;; leucine-rich repeat transmembrane protein kinase family protein; FUNCTIONS IN: protein serine/threonine kinase activity, protein kinase activity, ATP binding; INVOLVED IN: transmembrane receptor protein tyrosine kinase signaling pathway, protein amino acid phosphorylation; LOCATED IN: endomembrane system; EXPRESSED IN: 22 plant st…	19.1777	24.4944	21.1624	8.07234	8.89103	7.29471	2.6727	1.4183	2.07878e-11	1.27064e-09
AT4G04990	Protein of unknown function (DUF761) ;; Protein of unknown function (DUF761); FUNCTIONS IN: molecular_function unknown; INVOLVED IN: biological_process unknown; LOCATED IN: endomembrane system; CONTAINS InterPro DOMAIN/s: Protein of unknown function DUF761, plant (InterPro:IPR008480); BEST Arabidopsis thaliana protein match is: Protein of unknown function (DUF761) (TAIR:AT1G61260.1); Has 30201 Bl…	1.45862	3.20014	1.72401	0.933815	1.05425	0.400401	2.67233	1.4181	0.00385506	0.0384458
AT1G28680	HXXXD-type acyl-transferase family protein ;; HXXXD-type acyl-transferase family protein; FUNCTIONS IN: transferase activity, transferring acyl groups other than amino-acyl groups, transferase activity; INVOLVED IN: biological_process unknown; LOCATED IN: cellular_component unknown; EXPRESSED IN: 22 plant structures; EXPRESSED DURING: 13 growth stages; CONTAINS InterPro DOMAIN/s: Transferase (Int…	70.1413	72.7587	79.9476	29.0133	26.4083	28.0138	2.6709	1.41733	6.62072e-12	4.35868e-10
AT5G01490	cation exchanger 4 ;; cation exchanger 4 (CAX4); CONTAINS InterPro DOMAIN/s: Sodium/calcium exchanger membrane region (InterPro:IPR004837), Calcium/proton exchanger superfamily (InterPro:IPR004798), Calcium/proton exchanger (InterPro:IPR004713); BEST Arabidopsis thaliana protein match is: cation exchanger 1 (TAIR:AT2G38170.3); Has 3152 Blast hits to 2978 proteins in 994 species: Archae - 25; Bact…	5.96721	6.31083	11.226	3.02332	2.38603	3.41041	2.66493	1.4141	8.10366e-06	0.000193007
AT1G62975	basic helix-loop-helix (bHLH) DNA-binding superfamily protein ;; basic helix-loop-helix (bHLH) DNA-binding superfamily protein; FUNCTIONS IN: DNA binding, sequence-specific DNA binding transcription factor activity; INVOLVED IN: regulation of transcription; LOCATED IN: nucleus; CONTAINS InterPro DOMAIN/s: Helix-loop-helix DNA-binding domain (InterPro:IPR001092), Helix-loop-helix DNA-binding (Inte…	22.3176	24.6525	49.2021	11.1482	8.6596	16.3469	2.66002	1.41144	1.29985e-05	0.00028974
AT5G46590	NAC domain containing protein 96 ;; NAC domain containing protein 96 (NAC096); FUNCTIONS IN: sequence-specific DNA binding transcription factor activity; INVOLVED IN: multicellular organismal development, regulation of transcription; LOCATED IN: cellular_component unknown; EXPRESSED IN: 9 plant structures; EXPRESSED DURING: 6 growth stages; CONTAINS InterPro DOMAIN/s: No apical meristem (NAM) pro…	0.926889	1.82201	2.30267	0.523005	0.369982	1.00665	2.65924	1.41101	0.00432654	0.04238
AT5G01540	lectin receptor kinase a4.1 ;; lectin receptor kinase a4.1 (LECRKA4.1); FUNCTIONS IN: kinase activity; INVOLVED IN: N-terminal protein myristoylation, abscisic acid mediated signaling pathway, response to abscisic acid stimulus, seed germination; LOCATED IN: plasma membrane; EXPRESSED IN: 17 plant structures; EXPRESSED DURING: 10 growth stages; CONTAINS InterPro DOMAIN/s: Legume lectin, beta chai…	8.50848	9.65791	14.6322	6.65007	2.31619	3.37431	2.65779	1.41023	2.11941e-05	0.000446451
AT2G38870	Serine protease inhibitor, potato inhibitor I-type family protein ;; Serine protease inhibitor, potato inhibitor I-type family protein; FUNCTIONS IN: serine-type endopeptidase inhibitor activity; INVOLVED IN: defense response to fungus, response to wounding; LOCATED IN: cell wall; EXPRESSED IN: 21 plant structures; EXPRESSED DURING: 13 growth stages; CONTAINS InterPro DOMAIN/s: Proteinase inhibit…	278.147	246.083	358.062	124.325	101.384	106.303	2.65741	1.41002	5.64461e-10	2.63185e-08
AT4G03460	Ankyrin repeat family protein ;; Ankyrin repeat family protein; CONTAINS InterPro DOMAIN/s: Ankyrin repeat-containing domain (InterPro:IPR020683), Ankyrin repeat (InterPro:IPR002110); BEST Arabidopsis thaliana protein match is: Ankyrin repeat family protein (TAIR:AT4G03500.1); Has 31827 Blast hits to 15474 proteins in 712 species: Archae - 44; Bacteria - 2495; Metazoa - 17236; Fungi - 2457; Plant…	2.95296	2.10399	3.94171	1.68377	1.03617	0.667266	2.65666	1.40961	0.000365622	0.00535094
AT5G12480	calmodulin-domain protein kinase 7 ;; calmodulin-domain protein kinase 7 (CPK7); FUNCTIONS IN: in 6 functions; INVOLVED IN: protein amino acid phosphorylation, N-terminal protein myristoylation; LOCATED IN: plasma membrane; EXPRESSED IN: 23 plant structures; EXPRESSED DURING: 13 growth stages; CONTAINS InterPro DOMAIN/s: Protein kinase, ATP binding site (InterPro:IPR017441), EF-Hand 1, calcium-bi…	39.216	44.8311	40.4207	17.0087	15.6137	14.2414	2.65595	1.40923	3.3934e-12	2.32677e-10
AT2G20950	Arabidopsis phospholipase-like protein (PEARLI 4) family ;; Arabidopsis phospholipase-like protein (PEARLI 4) family; CONTAINS InterPro DOMAIN/s: Phospholipase-like, arabidopsis (InterPro:IPR007942); BEST Arabidopsis thaliana protein match is: Arabidopsis phospholipase-like protein (PEARLI 4) family (TAIR:AT4G38550.1); Has 35333 Blast hits to 34131 proteins in 2444 species: Archae - 798; Bacteria…	23.1775	30.5017	28.264	10.9501	11.7282	8.19801	2.65392	1.40812	3.7746e-10	1.84804e-08
AT3G23240	ethylene response factor 1 ;; ethylene response factor 1 (ERF1); CONTAINS InterPro DOMAIN/s: DNA-binding, integrase-type (InterPro:IPR016177), Pathogenesis-related transcriptional factor/ERF, DNA-binding (InterPro:IPR001471); BEST Arabidopsis thaliana protein match is: ethylene-responsive element binding factor 15 (TAIR:AT2G31230.1); Has 5944 Blast hits to 5682 proteins in 249 species: Archae - 0…	0.598939	1.63716	1.14093	0.345357	0.653582	0.274759	2.65136	1.40673	0.00746898	0.0654496
AT5G38990	Malectin/receptor-like protein kinase family protein ;; Malectin/receptor-like protein kinase family protein; FUNCTIONS IN: kinase activity; INVOLVED IN: protein amino acid phosphorylation; LOCATED IN: endomembrane system; CONTAINS InterPro DOMAIN/s: Protein kinase, ATP binding site (InterPro:IPR017441), Malectin/receptor-like protein kinase (InterPro:IPR021720), Protein kinase, catalytic domain …	22.6617	21.9881	19.4994	9.70301	8.09096	6.40437	2.65097	1.40652	4.48902e-11	2.50576e-09
AT3G63440	cytokinin oxidase/dehydrogenase 6 ;; cytokinin oxidase/dehydrogenase 6 (CKX6); CONTAINS InterPro DOMAIN/s: Cytokinin dehydrogenase 1, FAD/cytokinin binding domain (InterPro:IPR015345), FAD-binding, type 2 (InterPro:IPR016166), FAD-linked oxidase-like, C-terminal (InterPro:IPR016164), FAD linked oxidase, N-terminal (InterPro:IPR006094); BEST Arabidopsis thaliana protein match is: cytokinin oxidase…	6.41086	9.0305	8.42176	2.977	3.00982	3.03303	2.64562	1.40361	2.0636e-08	7.80387e-07
AT2G46130	WRKY DNA-binding protein 43 ;; WRKY DNA-binding protein 43 (WRKY43); CONTAINS InterPro DOMAIN/s: DNA-binding WRKY (InterPro:IPR003657); BEST Arabidopsis thaliana protein match is: WRKY DNA-binding protein 24 (TAIR:AT5G41570.1); Has 3486 Blast hits to 3032 proteins in 189 species: Archae - 0; Bacteria - 0; Metazoa - 0; Fungi - 0; Plants - 3471; Viruses - 0; Other Eukaryotes - 15 (source: NCBI BLin…	2.02542	1.1916	1.77717	0.951823	0.401024	0.535624	2.64457	1.40303	0.00327971	0.0336391
AT3G18560		24.356	28.2772	39.3933	14.1204	9.50673	11.2055	2.64197	1.40161	1.46905e-08	5.65256e-07
AT3G28940	AIG2-like (avirulence induced gene) family protein ;; AIG2-like (avirulence induced gene) family protein; FUNCTIONS IN: molecular_function unknown; INVOLVED IN: response to bacterium; LOCATED IN: plasma membrane, chloroplast; EXPRESSED IN: 23 plant structures; EXPRESSED DURING: 14 growth stages; CONTAINS InterPro DOMAIN/s: AIG2-like (InterPro:IPR009288); BEST Arabidopsis thaliana protein match is…	622.039	575.699	598.866	253.1	214.811	212.333	2.64112	1.40115	2.80483e-11	1.64649e-09
AT4G31500	cytochrome P450, family 83, subfamily B, polypeptide 1 ;; "cytochrome P450, family 83, subfamily B, polypeptide 1" (CYP83B1); FUNCTIONS IN: oxidoreductase activity, acting on paired donors, with incorporation or reduction of molecular oxygen, NADH or NADPH as one donor, and incorporation of one atom of oxygen, oxygen binding; INVOLVED IN: in 9 processes; LOCATED IN: mitochondrion, endoplasmic ret…	405.529	327.724	378.686	143.806	121.563	156.018	2.63876	1.39986	2.00683e-10	1.03292e-08
AT5G15120	Protein of unknown function (DUF1637) ;; Protein of unknown function (DUF1637); FUNCTIONS IN: cysteamine dioxygenase activity; INVOLVED IN: anaerobic respiration; LOCATED IN: cellular_component unknown; EXPRESSED IN: 20 plant structures; EXPRESSED DURING: 8 growth stages; CONTAINS InterPro DOMAIN/s: Protein of unknown function DUF1637 (InterPro:IPR012864); BEST Arabidopsis thaliana protein match …	5.37733	9.10567	4.29347	2.73638	2.76837	1.61253	2.63815	1.39953	0.000165617	0.00271711
AT1G73280	serine carboxypeptidase-like 3 ;; serine carboxypeptidase-like 3 (scpl3); FUNCTIONS IN: serine-type carboxypeptidase activity; INVOLVED IN: proteolysis; LOCATED IN: endomembrane system; EXPRESSED IN: root; CONTAINS InterPro DOMAIN/s: Peptidase S10, serine carboxypeptidase (InterPro:IPR001563); BEST Arabidopsis thaliana protein match is: serine carboxypeptidase-like 2 (TAIR:AT1G73300.1); Has 3958 …	5.95542	9.04148	10.8209	2.84031	3.34637	3.60705	2.63616	1.39844	3.99328e-06	0.000102501
AT1G68390	Core-2/I-branching beta-1,6-N-acetylglucosaminyltransferase family protein ;; Core-2/I-branching beta-1,6-N-acetylglucosaminyltransferase family protein; CONTAINS InterPro DOMAIN/s: Core-2/I-Branching enzyme (InterPro:IPR021141); BEST Arabidopsis thaliana protein match is: Core-2/I-branching beta-1,6-N-acetylglucosaminyltransferase family protein (TAIR:AT1G68380.1); Has 622 Blast hits to 618 prot…	1.91361	1.86653	2.22751	0.851618	0.538571	0.890255	2.63442	1.39749	0.000258196	0.00396929
AT1G04100	indoleacetic acid-induced protein 10 ;; indoleacetic acid-induced protein 10 (IAA10); FUNCTIONS IN: sequence-specific DNA binding transcription factor activity; INVOLVED IN: response to auxin stimulus, response to chitin; LOCATED IN: nucleus; EXPRESSED IN: 7 plant structures; EXPRESSED DURING: 4 anthesis, petal differentiation and expansion stage; CONTAINS InterPro DOMAIN/s: Aux/IAA-ARF-dimerisat…	6.7461	8.1242	7.02048	3.17795	2.59085	2.54275	2.63378	1.39713	9.1694e-07	2.61064e-05
AT3G09020	alpha 1,4-glycosyltransferase family protein ;; alpha 1,4-glycosyltransferase family protein; FUNCTIONS IN: transferase activity, transferring glycosyl groups, transferase activity; INVOLVED IN: biological_process unknown; LOCATED IN: Golgi stack; EXPRESSED IN: 10 plant structures; EXPRESSED DURING: 6 growth stages; CONTAINS InterPro DOMAIN/s: Alpha 1,4-glycosyltransferase conserved region (Inter…	4.38899	9.93235	6.96911	2.18668	3.50022	2.39856	2.63318	1.39681	0.00010353	0.00181393
AT3G16800	Protein phosphatase 2C family protein ;; Protein phosphatase 2C family protein; FUNCTIONS IN: protein serine/threonine phosphatase activity, catalytic activity; INVOLVED IN: biological_process unknown; LOCATED IN: nucleus, cytoplasm; EXPRESSED IN: 12 plant structures; EXPRESSED DURING: 6 growth stages; CONTAINS InterPro DOMAIN/s: Protein phosphatase 2C-related (InterPro:IPR001932), Protein phosph…	15.3197	14.5206	37.449	5.10594	6.58611	13.877	2.63167	1.39598	0.000600456	0.00806688
AT3G10960	AZA-guanine resistant1 ;; AZA-guanine resistant1 (AZG1); FUNCTIONS IN: transmembrane transporter activity, purine transmembrane transporter activity; INVOLVED IN: purine transport; LOCATED IN: membrane; EXPRESSED IN: 22 plant structures; EXPRESSED DURING: 13 growth stages; CONTAINS InterPro DOMAIN/s: Xanthine/uracil/vitamin C permease (InterPro:IPR006043); BEST Arabidopsis thaliana protein match …	7.37876	8.41123	7.12266	2.93661	3.11789	2.66212	2.62862	1.3943	3.99848e-09	1.67513e-07
AT3G61760	DYNAMIN-like 1B ;; DYNAMIN-like 1B (DL1B); FUNCTIONS IN: GTP binding, GTPase activity; EXPRESSED IN: 10 plant structures; EXPRESSED DURING: 6 growth stages; CONTAINS InterPro DOMAIN/s: Dynamin GTPase effector (InterPro:IPR003130), Dynamin, GTPase domain (InterPro:IPR001401), Dynamin, GTPase region, conserved site (InterPro:IPR019762), GTPase effector domain, GED (InterPro:IPR020850), Dynamin cent…	7.06664	5.53182	7.90726	3.26361	2.35351	2.18498	2.62823	1.39409	3.33125e-07	1.04144e-05
AT4G32300	S-domain-2 5 ;; S-domain-2 5 (SD2-5); FUNCTIONS IN: carbohydrate binding, protein kinase activity, kinase activity; INVOLVED IN: protein amino acid autophosphorylation; LOCATED IN: plasma membrane; EXPRESSED IN: 25 plant structures; EXPRESSED DURING: 15 growth stages; CONTAINS InterPro DOMAIN/s: Curculin-like (mannose-binding) lectin (InterPro:IPR001480), Protein kinase, ATP binding site (InterPr…	15.9898	18.7685	15.5262	7.30518	6.00338	5.83117	2.62723	1.39354	7.07823e-12	4.60769e-10
AT5G13790	AGAMOUS-like 15 ;; AGAMOUS-like 15 (AGL15); CONTAINS InterPro DOMAIN/s: Transcription factor, MADS-box (InterPro:IPR002100), Transcription factor, K-box (InterPro:IPR002487); BEST Arabidopsis thaliana protein match is: AGAMOUS-like 18 (TAIR:AT3G57390.1); Has 1807 Blast hits to 1807 proteins in 277 species: Archae - 0; Bacteria - 0; Metazoa - 736; Fungi - 347; Plants - 385; Viruses - 0; Other Euka…	5.81693	6.70149	5.64131	2.49213	2.5556	1.86711	2.6262	1.39298	2.49287e-05	0.000515542
AT1G07000	exocyst subunit exo70 family protein B2 ;; exocyst subunit exo70 family protein B2 (EXO70B2); INVOLVED IN: exocytosis, vesicle docking involved in exocytosis; LOCATED IN: cytosol, nucleus, plasma membrane, exocyst; EXPRESSED IN: 19 plant structures; EXPRESSED DURING: 12 growth stages; CONTAINS InterPro DOMAIN/s: Exo70 exocyst complex subunit (InterPro:IPR004140); BEST Arabidopsis thaliana protein…	15.8599	22.5912	20.7515	6.77401	8.62134	7.19067	2.62121	1.39023	1.86753e-09	8.20555e-08
AT3G62780	Calcium-dependent lipid-binding (CaLB domain) family protein ;; Calcium-dependent lipid-binding (CaLB domain) family protein; CONTAINS InterPro DOMAIN/s: C2 membrane targeting protein (InterPro:IPR018029), C2 calcium/lipid-binding domain, CaLB (InterPro:IPR008973), C2 calcium-dependent membrane targeting (InterPro:IPR000008); BEST Arabidopsis thaliana protein match is: Calcium-dependent lipid-bin…	3.63118	3.33333	3.63321	1.63013	1.32539	1.08782	2.62103	1.39013	0.000105397	0.00184175
AT4G14220	RING-H2 group F1A ;; RING-H2 group F1A (RHF1A); FUNCTIONS IN: ubiquitin-protein ligase activity, zinc ion binding; INVOLVED IN: regulation of cell cycle, proteasomal protein catabolic process, megagametogenesis, microgametogenesis; LOCATED IN: membrane; EXPRESSED IN: 27 plant structures; EXPRESSED DURING: 12 growth stages; CONTAINS InterPro DOMAIN/s: Zinc finger, RING-type (InterPro:IPR001841), Z…	36.0008	31.6861	35.1145	15.4556	10.3443	13.4345	2.62018	1.38967	3.20088e-11	1.84923e-09
AT4G03540	Uncharacterised protein family (UPF0497) ;; Uncharacterised protein family (UPF0497); FUNCTIONS IN: molecular_function unknown; INVOLVED IN: biological_process unknown; LOCATED IN: endomembrane system; CONTAINS InterPro DOMAIN/s: Uncharacterised protein family UPF0497, trans-membrane plant (InterPro:IPR006702), Uncharacterised protein family UPF0497, trans-membrane plant subgroup (InterPro:IPR006…	2.9313	4.01665	1.69351	1.72509	1.10439	0.470161	2.61891	1.38897	0.00757085	0.0662065
AT1G53163		1.34292	1.34354	1.2003	0.557596	0.576132	0.35373	2.61303	1.38572	0.00117674	0.0142358
AT1G71697	choline kinase 1 ;; choline kinase 1 (CK1); FUNCTIONS IN: choline kinase activity; INVOLVED IN: response to salt stress, response to wounding; LOCATED IN: cellular_component unknown; EXPRESSED IN: 24 plant structures; EXPRESSED DURING: 15 growth stages; CONTAINS InterPro DOMAIN/s: Choline kinase, N-terminal (InterPro:IPR007521), Choline/ethanolamine kinase (InterPro:IPR002573), Protein kinase-lik…	20.18	29.7609	36.7765	9.01398	13.3913	10.7937	2.61205	1.38518	2.21717e-07	7.07494e-06
AT5G38212		2.71068	3.40244	3.64869	1.53781	1.08448	1.12041	2.60822	1.38307	7.10951e-06	0.000171807
AT3G49780	phytosulfokine 4 precursor ;; phytosulfokine 4 precursor (PSK4); FUNCTIONS IN: growth factor activity; INVOLVED IN: cell proliferation, cell differentiation, response to wounding, organ morphogenesis; LOCATED IN: extracellular matrix; EXPRESSED IN: 25 plant structures; EXPRESSED DURING: 10 growth stages; CONTAINS InterPro DOMAIN/s: Phytosulfokine (InterPro:IPR009438); BEST Arabidopsis thaliana pr…	74.6582	95.0993	98.0094	26.0918	51.8146	24.8304	2.60634	1.38202	3.58166e-06	9.28982e-05
AT3G50950	HOPZ-ACTIVATED RESISTANCE 1 ;; HOPZ-ACTIVATED RESISTANCE 1 (ZAR1); FUNCTIONS IN: ATP binding; INVOLVED IN: defense response, apoptosis; LOCATED IN: cellular_component unknown; EXPRESSED IN: 22 plant structures; EXPRESSED DURING: 13 growth stages; CONTAINS InterPro DOMAIN/s: NB-ARC (InterPro:IPR002182), Disease resistance protein (InterPro:IPR000767); BEST Arabidopsis thaliana protein match is: Di…	50.0812	55.255	52.714	23.051	21.3781	16.2403	2.60511	1.38134	3.75329e-10	1.84554e-08
AT4G25070		10.0284	13.5245	12.1952	5.12145	5.21301	3.39534	2.60368	1.38055	1.08141e-08	4.23501e-07
AT1G58420	Uncharacterised conserved protein UCP031279 ;; Uncharacterised conserved protein UCP031279; CONTAINS InterPro DOMAIN/s: Uncharacterised conserved protein UCP031279 (InterPro:IPR016972); BEST Arabidopsis thaliana protein match is: Uncharacterised conserved protein UCP031279 (TAIR:AT1G10140.1); Has 61 Blast hits to 61 proteins in 11 species: Archae - 0; Bacteria - 0; Metazoa - 0; Fungi - 0; Plants …	2.56347	5.18468	4.1329	1.70552	1.522	1.34122	2.60051	1.3788	0.000629194	0.00843009
AT1G70690	Receptor-like protein kinase-related family protein ;; HOPW1-1-INDUCED GENE1 (HWI1); CONTAINS InterPro DOMAIN/s: Protein of unknown function DUF26 (InterPro:IPR002902); BEST Arabidopsis thaliana protein match is: plasmodesmata-located protein 6 (TAIR:AT2G01660.1); Has 1576 Blast hits to 1438 proteins in 26 species: Archae - 0; Bacteria - 0; Metazoa - 0; Fungi - 0; Plants - 1576; Viruses - 0; Othe…	11.149	14.293	13.4757	5.30775	6.12345	3.54001	2.5995	1.37824	4.82233e-07	1.47241e-05
AT5G45430	Protein kinase superfamily protein ;; Protein kinase superfamily protein; FUNCTIONS IN: protein serine/threonine kinase activity, protein kinase activity, kinase activity, ATP binding; INVOLVED IN: protein amino acid phosphorylation; LOCATED IN: cellular_component unknown; EXPRESSED IN: sperm cell, male gametophyte, pollen tube; EXPRESSED DURING: M germinated pollen stage; CONTAINS InterPro DOMAI…	10.0246	7.52298	9.20279	3.46262	2.68183	4.15757	2.59661	1.37663	5.54871e-09	2.26241e-07
AT3G22260	Cysteine proteinases superfamily protein ;; Cysteine proteinases superfamily protein; FUNCTIONS IN: cysteine-type peptidase activity; INVOLVED IN: biological_process unknown; LOCATED IN: plasma membrane; EXPRESSED IN: 16 plant structures; EXPRESSED DURING: 10 growth stages; CONTAINS InterPro DOMAIN/s: Ovarian tumour, otubain (InterPro:IPR003323); BEST Arabidopsis thaliana protein match is: Cystei…	12.3553	17.078	20.0745	6.41085	6.83191	5.86892	2.59045	1.3732	5.53945e-08	1.97783e-06
AT1G53110		5.41108	8.3987	6.58687	2.59177	2.81339	2.47369	2.58878	1.37227	3.29962e-07	1.03458e-05
AT4G15610	Uncharacterised protein family (UPF0497) ;; Uncharacterised protein family (UPF0497); CONTAINS InterPro DOMAIN/s: Uncharacterised protein family UPF0497, trans-membrane plant (InterPro:IPR006702), Uncharacterised protein family UPF0497, trans-membrane plant subgroup (InterPro:IPR006459); BEST Arabidopsis thaliana protein match is: Uncharacterised protein family (UPF0497) (TAIR:AT3G06390.1); Has 3…	135.642	149.199	144.709	56.1257	48.9017	60.9255	2.58838	1.37205	6.39406e-11	3.44306e-09
AT4G20860	FAD-binding Berberine family protein ;; FAD-binding Berberine family protein; FUNCTIONS IN: electron carrier activity, oxidoreductase activity, FAD binding, catalytic activity; INVOLVED IN: response to cyclopentenone; LOCATED IN: endomembrane system; EXPRESSED IN: 10 plant structures; EXPRESSED DURING: LP.06 six leaves visible, LP.04 four leaves visible, 4 anthesis, LP.10 ten leaves visible, LP.0…	72.6974	88.7795	117.094	35.6241	34.233	37.8247	2.58698	1.37127	7.71817e-09	3.07733e-07
AT1G13510	Protein of unknown function (DUF1262) ;; Protein of unknown function (DUF1262); CONTAINS InterPro DOMAIN/s: Protein of unknown function DUF1262 (InterPro:IPR010683); BEST Arabidopsis thaliana protein match is: Protein of unknown function (DUF1262) (TAIR:AT1G13540.1); Has 101 Blast hits to 94 proteins in 9 species: Archae - 0; Bacteria - 0; Metazoa - 0; Fungi - 0; Plants - 101; Viruses - 0; Other …	4.47796	5.45069	9.05183	2.47204	1.86264	3.01198	2.58355	1.36936	5.36122e-05	0.00099754
AT2G45570	cytochrome P450, family 76, subfamily C, polypeptide 2 ;; "cytochrome P450, family 76, subfamily C, polypeptide 2" (CYP76C2); FUNCTIONS IN: electron carrier activity, monooxygenase activity, iron ion binding, oxygen binding, heme binding; INVOLVED IN: oxidation reduction; EXPRESSED IN: stem, sepal, male gametophyte, carpel, stamen; EXPRESSED DURING: 4 anthesis; CONTAINS InterPro DOMAIN/s: Cytochr…	2.36405	1.56376	2.73142	1.27171	0.258563	1.04904	2.58178	1.36837	0.00613323	0.0559301
AT4G15480	UDP-Glycosyltransferase superfamily protein ;; UGT84A1; CONTAINS InterPro DOMAIN/s: UDP-glucuronosyl/UDP-glucosyltransferase (InterPro:IPR002213); BEST Arabidopsis thaliana protein match is: UDP-Glycosyltransferase superfamily protein (TAIR:AT4G15490.1); Has 7986 Blast hits to 7909 proteins in 477 species: Archae - 0; Bacteria - 354; Metazoa - 2305; Fungi - 71; Plants - 5077; Viruses - 110; Other…	4.54292	2.55628	2.50062	2.34035	0.67112	0.707153	2.58155	1.36824	0.00383405	0.0382748
AT1G56540	Disease resistance protein (TIR-NBS-LRR class) family ;; Disease resistance protein (TIR-NBS-LRR class) family; FUNCTIONS IN: transmembrane receptor activity, nucleoside-triphosphatase activity, nucleotide binding, ATP binding; INVOLVED IN: signal transduction, defense response, apoptosis, innate immune response; LOCATED IN: intrinsic to membrane; EXPRESSED IN: 14 plant structures; EXPRESSED DURI…	1.34328	1.43046	1.66971	0.504057	0.757167	0.460095	2.58142	1.36816	0.000257429	0.00396058
AT5G54810	tryptophan synthase beta-subunit 1 ;; tryptophan synthase beta-subunit 1 (TSB1); FUNCTIONS IN: tryptophan synthase activity; INVOLVED IN: response to oxidative stress, tryptophan biosynthetic process, response to salt stress, indoleacetic acid biosynthetic process; LOCATED IN: chloroplast stroma, chloroplast; EXPRESSED IN: guard cell, root; CONTAINS InterPro DOMAIN/s: Tryptophan synthase, beta ch…	437.436	503.032	477.73	198.854	180.009	170.733	2.58044	1.36762	2.29825e-10	1.16774e-08
AT5G15130	WRKY DNA-binding protein 72 ;; WRKY DNA-binding protein 72 (WRKY72); CONTAINS InterPro DOMAIN/s: DNA-binding WRKY (InterPro:IPR003657); BEST Arabidopsis thaliana protein match is: WRKY DNA-binding protein 61 (TAIR:AT1G18860.1); Has 6758 Blast hits to 4151 proteins in 378 species: Archae - 0; Bacteria - 669; Metazoa - 395; Fungi - 387; Plants - 3478; Viruses - 9; Other Eukaryotes - 1820 (source: N…	9.2787	18.5235	22.4051	3.87565	10.2936	5.32457	2.57554	1.36488	0.000368983	0.00538422
AT3G21240	4-coumarate:CoA ligase 2 ;; 4-coumarate:CoA ligase 2 (4CL2); CONTAINS InterPro DOMAIN/s: AMP-binding, conserved site (InterPro:IPR020845), AMP-dependent synthetase/ligase (InterPro:IPR000873); BEST Arabidopsis thaliana protein match is: 4-coumarate:CoA ligase 1 (TAIR:AT1G51680.1); Has 86092 Blast hits to 78635 proteins in 3758 species: Archae - 1209; Bacteria - 54193; Metazoa - 3597; Fungi - 4717…	28.6499	37.3356	37.7499	14.0482	12.1486	14.1018	2.57417	1.3641	8.12298e-11	4.2924e-09
AT1G74650	myb domain protein 31 ;; myb domain protein 31 (MYB31); CONTAINS InterPro DOMAIN/s: SANT, DNA-binding (InterPro:IPR001005), Homeodomain-like (InterPro:IPR009057), Myb, DNA-binding (InterPro:IPR014778), HTH transcriptional regulator, Myb-type, DNA-binding (InterPro:IPR017930), Homeodomain-related (InterPro:IPR012287), Myb transcription factor (InterPro:IPR015495); BEST Arabidopsis thaliana protein…	8.30285	10.1892	8.02512	3.34472	3.56859	3.39243	2.57305	1.36348	9.11018e-08	3.11254e-06
AT1G74100	sulfotransferase 16 ;; sulfotransferase 16 (SOT16); FUNCTIONS IN: sulfotransferase activity, desulfoglucosinolate sulfotransferase activity; INVOLVED IN: glucosinolate biosynthetic process, response to jasmonic acid stimulus involved in jasmonic acid and ethylene-dependent systemic resistance; LOCATED IN: cellular_component unknown; EXPRESSED IN: 22 plant structures; EXPRESSED DURING: 13 growth s…	227.708	169.636	171.984	74.9845	74.9802	71.4174	2.57169	1.36272	3.93226e-10	1.90984e-08
AT1G03840	C2H2 and C2HC zinc fingers superfamily protein ;; Magpie (MGP); CONTAINS InterPro DOMAIN/s: Zinc finger, C2H2-type (InterPro:IPR007087); BEST Arabidopsis thaliana protein match is: C2H2-like zinc finger protein (TAIR:AT5G44160.1); Has 50307 Blast hits to 19551 proteins in 373 species: Archae - 0; Bacteria - 2; Metazoa - 47709; Fungi - 273; Plants - 826; Viruses - 4; Other Eukaryotes - 1493 (sourc…	6.82038	5.25239	7.44805	1.96801	2.17706	3.44796	2.57088	1.36226	9.99621e-06	0.000231408
AT3G08870	Concanavalin A-like lectin protein kinase family protein ;; Concanavalin A-like lectin protein kinase family protein; FUNCTIONS IN: kinase activity; INVOLVED IN: protein amino acid phosphorylation, N-terminal protein myristoylation; LOCATED IN: endomembrane system; EXPRESSED IN: 9 plant structures; EXPRESSED DURING: 9 growth stages; CONTAINS InterPro DOMAIN/s: Legume lectin, beta chain (InterPro:…	2.3887	1.13364	2.69472	1.04049	0.330614	1.04735	2.57067	1.36214	0.00434055	0.0424962
AT4G15260	UDP-Glycosyltransferase superfamily protein ;; UDP-Glycosyltransferase superfamily protein; FUNCTIONS IN: UDP-glycosyltransferase activity, transferase activity, transferring glycosyl groups; INVOLVED IN: metabolic process; LOCATED IN: cellular_component unknown; EXPRESSED IN: 20 plant structures; EXPRESSED DURING: 12 growth stages; CONTAINS InterPro DOMAIN/s: UDP-glucuronosyl/UDP-glucosyltransfe…	14.3158	19.4722	12.7494	6.14107	7.41654	4.54625	2.57058	1.36209	1.27499e-07	4.23203e-06
AT2G25470	receptor like protein 21 ;; receptor like protein 21 (RLP21); INVOLVED IN: signal transduction; LOCATED IN: chloroplast; EXPRESSED IN: hypocotyl; CONTAINS InterPro DOMAIN/s: Leucine-rich repeat, typical subtype (InterPro:IPR003591), Leucine-rich repeat-containing N-terminal domain, type 2 (InterPro:IPR013210), Leucine-rich repeat (InterPro:IPR001611); BEST Arabidopsis thaliana protein match is: r…	7.52339	3.00163	2.86277	3.30062	0.98065	0.936702	2.56571	1.35936	0.00396364	0.0393899
AT2G03240	EXS (ERD1/XPR1/SYG1) family protein ;; EXS (ERD1/XPR1/SYG1) family protein; LOCATED IN: integral to membrane; EXPRESSED IN: 18 plant structures; EXPRESSED DURING: 10 growth stages; CONTAINS InterPro DOMAIN/s: SPX, N-terminal (InterPro:IPR004331), EXS, C-terminal (InterPro:IPR004342); BEST Arabidopsis thaliana protein match is: EXS (ERD1/XPR1/SYG1) family protein (TAIR:AT1G14040.1); Has 1164 Blast…	22.7105	41.5635	35.1154	10.7646	16.102	11.8873	2.56463	1.35875	5.27675e-07	1.5964e-05
AT1G23850		8.77277	13.321	14.6548	3.62742	5.17012	5.53797	2.56346	1.35809	1.44458e-06	4.0064e-05
AT2G13650	golgi nucleotide sugar transporter 1 ;; golgi nucleotide sugar transporter 1 (GONST1); BEST Arabidopsis thaliana protein match is: golgi nucleotide sugar transporter 2 (TAIR:AT1G07290.1); Has 1741 Blast hits to 1741 proteins in 244 species: Archae - 2; Bacteria - 16; Metazoa - 451; Fungi - 288; Plants - 806; Viruses - 0; Other Eukaryotes - 178 (source: NCBI BLink).;golgi nucleotide sugar transpor…	22.9551	25.0707	23.2125	8.75279	9.42839	9.61789	2.56262	1.35762	2.96542e-11	1.73341e-09
AT3G63010	alpha/beta-Hydrolases superfamily protein ;; GA INSENSITIVE DWARF1B (GID1B); FUNCTIONS IN: hydrolase activity; INVOLVED IN: floral organ morphogenesis, raffinose family oligosaccharide biosynthetic process, positive regulation of gibberellic acid mediated signaling pathway, response to gibberellin stimulus, gibberellin mediated signaling pathway; LOCATED IN: cellular_component unknown; EXPRESSED …	26.7226	29.4896	34.6531	13.3292	9.63573	12.5532	2.55828	1.35517	2.77199e-10	1.39415e-08
AT1G79360	organic cation/carnitine transporter 2 ;; organic cation/carnitine transporter 2 (2-Oct); FUNCTIONS IN: carbohydrate transmembrane transporter activity, sugar:hydrogen symporter activity; INVOLVED IN: transport, ion transport, transmembrane transport; LOCATED IN: integral to membrane, membrane; EXPRESSED IN: 16 plant structures; EXPRESSED DURING: 8 growth stages; CONTAINS InterPro DOMAIN/s: Major…	1.00761	1.97605	1.65696	0.720394	0.537766	0.556335	2.55753	1.35475	0.000750779	0.00980069
AT2G31020	OSBP(oxysterol binding protein)-related protein 1A ;; OSBP(oxysterol binding protein)-related protein 1A (ORP1A); FUNCTIONS IN: oxysterol binding; INVOLVED IN: steroid metabolic process; CONTAINS InterPro DOMAIN/s: Pleckstrin homology-type (InterPro:IPR011993), Oxysterol-binding protein (InterPro:IPR000648), Pleckstrin homology (InterPro:IPR001849); BEST Arabidopsis thaliana protein match is: OSB…	9.38895	13.2725	14.0655	4.50964	5.40726	4.4587	2.5548	1.35321	1.49493e-08	5.7299e-07
AT4G15400	HXXXD-type acyl-transferase family protein ;; HXXXD-type acyl-transferase family protein; FUNCTIONS IN: transferase activity, transferring acyl groups other than amino-acyl groups, transferase activity; LOCATED IN: cellular_component unknown; EXPRESSED IN: root; CONTAINS InterPro DOMAIN/s: Transferase (InterPro:IPR003480); BEST Arabidopsis thaliana protein match is: HXXXD-type acyl-transferase fa…	5.98805	9.40662	10.4617	3.49098	3.04	3.59483	2.55351	1.35248	1.97168e-06	5.35217e-05
AT2G46440	cyclic nucleotide-gated channels ;; cyclic nucleotide-gated channels (CNGC11); FUNCTIONS IN: ion channel activity, cyclic nucleotide binding, calmodulin binding, cation channel activity; INVOLVED IN: response to fungus; LOCATED IN: membrane; CONTAINS InterPro DOMAIN/s: Cyclic nucleotide-binding (InterPro:IPR000595), Ion transport (InterPro:IPR005821), Cyclic nucleotide-binding-like (InterPro:IPR0…	12.0247	5.67545	9.01487	4.73729	2.12196	3.61209	2.55125	1.3512	1.65725e-05	0.00035657
AT5G45070	phloem protein 2-A8 ;; phloem protein 2-A8 (PP2-A8); FUNCTIONS IN: carbohydrate binding; INVOLVED IN: signal transduction, defense response, innate immune response; LOCATED IN: intrinsic to membrane; EXPRESSED IN: stem, root; CONTAINS InterPro DOMAIN/s: Toll-Interleukin receptor (InterPro:IPR000157); BEST Arabidopsis thaliana protein match is: phloem protein 2-A6 (TAIR:AT5G45080.1); Has 1773 Blas…	15.5359	15.3385	20.9575	8.82601	6.33591	5.1784	2.54823	1.3495	7.06845e-08	2.48348e-06
AT5G12300	Calcium-dependent lipid-binding (CaLB domain) family protein ;; Calcium-dependent lipid-binding (CaLB domain) family protein; CONTAINS InterPro DOMAIN/s: C2 calcium/lipid-binding domain, CaLB (InterPro:IPR008973), C2 calcium-dependent membrane targeting (InterPro:IPR000008); BEST Arabidopsis thaliana protein match is: Calcium-dependent lipid-binding (CaLB domain) family protein (TAIR:AT5G55530.2)…	2.78317	3.23907	3.03798	1.25865	0.923692	1.37347	2.548	1.34937	0.000146878	0.002452
AT5G11670	NADP-malic enzyme 2 ;; NADP-malic enzyme 2 (NADP-ME2); FUNCTIONS IN: malate dehydrogenase (oxaloacetate-decarboxylating) (NADP+) activity, oxidoreductase activity, acting on NADH or NADPH, NAD or NADP as acceptor, malic enzyme activity; INVOLVED IN: response to cadmium ion, malate metabolic process, pentose-phosphate shunt, oxidative branch, protein homooligomerization; LOCATED IN: in 6 component…	549.821	772.644	597.31	266.45	286.387	201.232	2.54589	1.34817	3.36141e-08	1.2267e-06
AT3G22460	O-acetylserine (thiol) lyase (OAS-TL) isoform A2 ;; O-acetylserine (thiol) lyase (OAS-TL) isoform A2 (OASA2); FUNCTIONS IN: pyridoxal phosphate binding, cysteine synthase activity, catalytic activity; INVOLVED IN: response to zinc ion, cysteine biosynthetic process; EXPRESSED IN: 19 plant structures; EXPRESSED DURING: 9 growth stages; CONTAINS InterPro DOMAIN/s: Cysteine synthase/cystathionine be…	6.66699	9.85208	7.79931	2.23181	4.79954	2.53039	2.5433	1.3467	0.000175769	0.00285495
AT1G08630	threonine aldolase 1 ;; threonine aldolase 1 (THA1); CONTAINS InterPro DOMAIN/s: Pyridoxal phosphate-dependent transferase, major domain (InterPro:IPR015424), Aromatic amino acid beta-eliminating lyase/threonine aldolase (InterPro:IPR001597), Pyridoxal phosphate-dependent transferase, major region, subdomain 1 (InterPro:IPR015421), Pyridoxal phosphate-dependent transferase, major region, subdomai…	4.93051	8.5519	5.06555	1.81702	2.74566	2.73695	2.54094	1.34536	3.72013e-05	0.000724147
AT5G54490	pinoid-binding protein 1 ;; pinoid-binding protein 1 (PBP1); CONTAINS InterPro DOMAIN/s: EF-Hand 1, calcium-binding site (InterPro:IPR018247), EF-HAND 2 (InterPro:IPR018249), EF-hand-like domain (InterPro:IPR011992); BEST Arabidopsis thaliana protein match is: Calcium-binding EF-hand family protein (TAIR:AT4G27280.1); Has 1807 Blast hits to 1807 proteins in 277 species: Archae - 0; Bacteria - 0; …	8.52493	19.8197	16.2304	5.75748	7.56445	4.22246	2.5407	1.34523	0.000381269	0.00553902
AT1G27020		537.757	455.767	349.739	254.64	176.246	98.2696	2.5385	1.34398	9.34522e-06	0.000218607
AT5G23160		0.96448	0.851914	0.984525	0.493452	0.490687	0.12126	2.53385	1.34133	0.00896438	0.0755907
AT4G12350	myb domain protein 42 ;; myb domain protein 42 (MYB42); CONTAINS InterPro DOMAIN/s: SANT, DNA-binding (InterPro:IPR001005), Homeodomain-like (InterPro:IPR009057), Myb, DNA-binding (InterPro:IPR014778), HTH transcriptional regulator, Myb-type, DNA-binding (InterPro:IPR017930), Homeodomain-related (InterPro:IPR012287), Myb transcription factor (InterPro:IPR015495); BEST Arabidopsis thaliana protein…	3.10593	0.865461	2.4057	1.00895	0.485466	1.02541	2.53076	1.33957	0.0087735	0.0742973
AT2G36270	Basic-leucine zipper (bZIP) transcription factor family protein ;; ABA INSENSITIVE 5 (ABI5); CONTAINS InterPro DOMAIN/s: Basic-leucine zipper (bZIP) transcription factor (InterPro:IPR004827), bZIP transcription factor, bZIP-1 (InterPro:IPR011616); BEST Arabidopsis thaliana protein match is: abscisic acid responsive element-binding factor 1 (TAIR:AT1G49720.1); Has 3780 Blast hits to 3404 proteins …	4.10154	3.54417	1.87958	1.68582	1.26241	0.820204	2.52765	1.3378	0.000800683	0.0103162
AT4G28840		3.79529	5.76304	5.06269	1.15945	2.30721	2.31891	2.52715	1.33751	0.00130308	0.01549
AT2G24430	NAC domain containing protein 38 ;; Arabidopsis NAC domain containing protein 39 (ANAC039); FUNCTIONS IN: sequence-specific DNA binding transcription factor activity; INVOLVED IN: multicellular organismal development, regulation of transcription; LOCATED IN: cellular_component unknown; EXPRESSED IN: stem, hypocotyl, root, leaf; EXPRESSED DURING: LP.04 four leaves visible, LP.02 two leaves visible…	5.55311	6.78461	7.6065	2.31117	2.6289	2.95597	2.52585	1.33677	2.12006e-05	0.000446451
AT2G19190	FLG22-induced receptor-like kinase 1 ;; FLG22-induced receptor-like kinase 1 (FRK1); FUNCTIONS IN: kinase activity; INVOLVED IN: defense response to bacterium; LOCATED IN: endomembrane system; EXPRESSED IN: stem, sepal, stamen; EXPRESSED DURING: 4 anthesis; CONTAINS InterPro DOMAIN/s: Protein kinase, ATP binding site (InterPro:IPR017441), Serine/threonine-protein kinase domain (InterPro:IPR002290…	35.127	14.9276	32.3733	18.7339	6.24215	7.69393	2.52305	1.33517	0.000335176	0.0049603
AT1G22885		31.5516	38.0713	38.9811	13.382	17.8974	11.7686	2.52286	1.33506	1.81046e-07	5.88133e-06
AT1G13500	Protein of unknown function (DUF1262) ;; Protein of unknown function (DUF1262); CONTAINS InterPro DOMAIN/s: Protein of unknown function DUF1262 (InterPro:IPR010683); BEST Arabidopsis thaliana protein match is: Protein of unknown function (DUF1262) (TAIR:AT1G13530.1); Has 101 Blast hits to 94 proteins in 9 species: Archae - 0; Bacteria - 0; Metazoa - 0; Fungi - 0; Plants - 101; Viruses - 0; Other …	2.1752	3.20947	4.25679	1.26526	1.36536	1.19111	2.5228	1.33503	0.000641087	0.0085592
AT2G34790	FAD-binding Berberine family protein ;; MATERNAL EFFECT EMBRYO ARREST 23 (MEE23); FUNCTIONS IN: electron carrier activity, oxidoreductase activity, FAD binding, catalytic activity; INVOLVED IN: polar nucleus fusion, embryo development ending in seed dormancy; LOCATED IN: cell wall; EXPRESSED IN: 13 plant structures; EXPRESSED DURING: 4 anthesis, petal differentiation and expansion stage; CONTAINS…	4.96452	8.6538	4.86852	2.96446	2.58438	1.7805	2.5223	1.33474	3.11885e-05	0.000623645
AT1G06800	alpha/beta-Hydrolases superfamily protein ;; alpha/beta-Hydrolases superfamily protein; FUNCTIONS IN: galactolipase activity, triglyceride lipase activity, phospholipase A1 activity; INVOLVED IN: lipid metabolic process; LOCATED IN: chloroplast; EXPRESSED IN: 8 plant structures; EXPRESSED DURING: 4 anthesis, C globular stage, petal differentiation and expansion stage; CONTAINS InterPro DOMAIN/s: …	12.4437	15.8889	16.3052	6.28778	5.32963	6.08555	2.52149	1.33428	9.59515e-10	4.30176e-08
AT5G11970	Protein of unknown function (DUF3511) ;; Protein of unknown function (DUF3511); FUNCTIONS IN: molecular_function unknown; INVOLVED IN: biological_process unknown; LOCATED IN: plasma membrane; EXPRESSED IN: 22 plant structures; EXPRESSED DURING: 13 growth stages; CONTAINS InterPro DOMAIN/s: Protein of unknown function DUF3511 (InterPro:IPR021899); BEST Arabidopsis thaliana protein match is: Protei…	86.8058	80.347	94.3115	37.3062	32.6467	33.8439	2.519	1.33285	1.71742e-11	1.06351e-09
AT3G13432		2.5707	5.53714	11.7367	2.25838	2.6888	2.93159	2.51874	1.3327	0.00938451	0.0784656
AT4G28400	Protein phosphatase 2C family protein ;; Protein phosphatase 2C family protein; FUNCTIONS IN: protein serine/threonine phosphatase activity, catalytic activity; LOCATED IN: cellular_component unknown; EXPRESSED IN: 22 plant structures; EXPRESSED DURING: 13 growth stages; CONTAINS InterPro DOMAIN/s: Protein phosphatase 2C-related (InterPro:IPR001932), Protein phosphatase 2C (InterPro:IPR015655), P…	26.2223	47.6164	37.8571	14.7508	16.049	13.5745	2.51713	1.33178	6.86961e-08	2.42221e-06
AT1G58889	transposable element gene ;; copia-like retrotransposon family, has a 0. P-value blast match to dbj|BAA78425.1| polyprotein (Arabidopsis thaliana) (AtRE1) (Ty1_Copia-element)	0.878115	0.75608	0.920812	0.329994	0.286272	0.400231	2.51354	1.32972	0.000221682	0.00347986
AT4G18425	Protein of unknown function (DUF679) ;; Protein of unknown function (DUF679); CONTAINS InterPro DOMAIN/s: Protein of unknown function DUF679 (InterPro:IPR007770); BEST Arabidopsis thaliana protein match is: Protein of unknown function (DUF679) (TAIR:AT5G46090.1); Has 30201 Blast hits to 17322 proteins in 780 species: Archae - 12; Bacteria - 1396; Metazoa - 17338; Fungi - 3422; Plants - 5037; Viru…	2.13642	2.81777	3.722	1.56957	1.15391	0.729887	2.51238	1.32906	0.00176051	0.0200545
AT4G37670	N-acetyl-l-glutamate synthase 2 ;; N-acetyl-l-glutamate synthase 2 (NAGS2); FUNCTIONS IN: acetyl-CoA:L-glutamate N-acetyltransferase activity, N-acetyltransferase activity; INVOLVED IN: cellular amino acid biosynthetic process, arginine biosynthetic process, metabolic process; LOCATED IN: cytoplasm; EXPRESSED IN: 20 plant structures; EXPRESSED DURING: 12 growth stages; CONTAINS InterPro DOMAIN/s:…	16.8578	19.8689	14.2136	9.25268	6.24206	4.80975	2.50882	1.32701	1.25509e-07	4.17295e-06
AT4G26070	MAP kinase/ ERK kinase 1 ;; MAP kinase/ ERK kinase 1 (MEK1); CONTAINS InterPro DOMAIN/s: Protein kinase, ATP binding site (InterPro:IPR017441), Serine/threonine-protein kinase domain (InterPro:IPR002290), Serine/threonine-protein kinase-like domain (InterPro:IPR017442), Protein kinase-like domain (InterPro:IPR011009), Serine/threonine-protein kinase, active site (InterPro:IPR008271), Protein kina…	13.3286	18.032	14.5553	6.90378	6.34571	5.05714	2.50816	1.32663	7.65755e-09	3.06549e-07
AT2G40095	Alpha/beta hydrolase related protein ;; Alpha/beta hydrolase related protein; CONTAINS InterPro DOMAIN/s: MENTAL domain (InterPro:IPR019498); BEST Arabidopsis thaliana protein match is: Alpha/beta hydrolase related protein (TAIR:AT3G55880.2); Has 87 Blast hits to 87 proteins in 13 species: Archae - 0; Bacteria - 0; Metazoa - 0; Fungi - 0; Plants - 87; Viruses - 0; Other Eukaryotes - 0 (source: NC…	8.46665	13.8786	13.9165	5.89789	3.93067	4.65303	2.50399	1.32423	2.66047e-06	7.07648e-05
AT4G06746	related to AP2 9 ;; related to AP2 9 (RAP2.9); FUNCTIONS IN: DNA binding, sequence-specific DNA binding transcription factor activity; INVOLVED IN: regulation of transcription, DNA-dependent; LOCATED IN: nucleus; EXPRESSED IN: 11 plant structures; CONTAINS InterPro DOMAIN/s: DNA-binding, integrase-type (InterPro:IPR016177), Pathogenesis-related transcriptional factor/ERF, DNA-binding (InterPro:IP…	23.2231	45.9898	34.6964	12.6742	12.5732	16.2835	2.50198	1.32307	1.82575e-06	4.97648e-05
AT1G68620	alpha/beta-Hydrolases superfamily protein ;; alpha/beta-Hydrolases superfamily protein; FUNCTIONS IN: hydrolase activity; INVOLVED IN: metabolic process; LOCATED IN: cellular_component unknown; EXPRESSED IN: 11 plant structures; EXPRESSED DURING: LP.06 six leaves visible, LP.04 four leaves visible, 4 anthesis, C globular stage, petal differentiation and expansion stage; CONTAINS InterPro DOMAIN/s…	2.08602	2.63565	5.54502	1.09607	0.772809	2.23822	2.49974	1.32178	0.00716935	0.0634232
AT5G55120	galactose-1-phosphate guanylyltransferase (GDP)s;GDP-D-glucose phosphorylases;quercetin 4'-O-glucosyltransferases ;; VITAMIN C DEFECTIVE 5 (VTC5); BEST Arabidopsis thaliana protein match is: mannose-1-phosphate guanylyltransferase (GDP)s;GDP-galactose:mannose-1-phosphate guanylyltransferases;GDP-galactose:glucose-1-phosphate guanylyltransferases;GDP-galactose:myoinositol-1-phosphate guanylyltrans…	59.3951	61.9956	49.1907	20.5252	23.9675	23.7708	2.49886	1.32127	8.52924e-10	3.8588e-08
AT4G21500		2.58058	1.84634	1.91142	0.643322	0.954296	0.94092	2.49684	1.32011	0.00159342	0.0184543
AT5G18490	Plant protein of unknown function (DUF946) ;; Plant protein of unknown function (DUF946); CONTAINS InterPro DOMAIN/s: Protein of unknown function DUF946 (InterPro:IPR009291); BEST Arabidopsis thaliana protein match is: Plant protein of unknown function (DUF946) (TAIR:AT3G04350.1); Has 1807 Blast hits to 1807 proteins in 277 species: Archae - 0; Bacteria - 0; Metazoa - 736; Fungi - 347; Plants - 3…	8.64477	18.7759	14.1969	4.68625	7.9345	4.04819	2.49672	1.32003	4.82572e-05	0.000911597
AT2G19130	S-locus lectin protein kinase family protein ;; S-locus lectin protein kinase family protein; FUNCTIONS IN: protein serine/threonine kinase activity, sugar binding, protein kinase activity, ATP binding; INVOLVED IN: protein amino acid phosphorylation, recognition of pollen; LOCATED IN: endomembrane system; EXPRESSED IN: 19 plant structures; EXPRESSED DURING: 13 growth stages; CONTAINS InterPro DO…	5.83097	7.94314	9.4875	3.04996	2.93031	3.34435	2.49464	1.31883	1.09604e-07	3.6812e-06
AT1G28380	MAC/Perforin domain-containing protein ;; necrotic spotted lesions 1 (NSL1); CONTAINS InterPro DOMAIN/s: Membrane attack complex component/perforin (MACPF) domain (InterPro:IPR020864); BEST Arabidopsis thaliana protein match is: MAC/Perforin domain-containing protein (TAIR:AT4G24290.2); Has 203 Blast hits to 202 proteins in 18 species: Archae - 0; Bacteria - 0; Metazoa - 1; Fungi - 0; Plants - 20…	25.2803	38.414	37.0853	13.2601	15.5321	11.6146	2.49413	1.31853	2.41668e-08	9.08707e-07
AT4G29740	cytokinin oxidase 4 ;; cytokinin oxidase 4 (CKX4); FUNCTIONS IN: primary amine oxidase activity, cytokinin dehydrogenase activity; INVOLVED IN: cytokinin catabolic process; LOCATED IN: endomembrane system; EXPRESSED IN: 15 plant structures; EXPRESSED DURING: 9 growth stages; CONTAINS InterPro DOMAIN/s: Cytokinin dehydrogenase 1, FAD/cytokinin binding domain (InterPro:IPR015345), FAD-binding, type…	6.42731	5.35669	9.83194	3.19314	1.76217	3.71346	2.49354	1.3182	5.43144e-05	0.00100966
AT4G23270	cysteine-rich RLK (RECEPTOR-like protein kinase) 19 ;; cysteine-rich RLK (RECEPTOR-like protein kinase) 19 (CRK19); FUNCTIONS IN: protein serine/threonine kinase activity, protein kinase activity, ATP binding; INVOLVED IN: protein amino acid phosphorylation, defense response to bacterium, response to salicylic acid stimulus; LOCATED IN: plasma membrane; EXPRESSED IN: 17 plant structures; EXPRESSE…	46.977	61.5168	60.7674	23.6894	23.6337	20.5709	2.49302	1.3179	1.98165e-09	8.61394e-08
AT4G27460	Cystathionine beta-synthase (CBS) family protein ;; Cystathionine beta-synthase (CBS) family protein; CONTAINS InterPro DOMAIN/s: Cystathionine beta-synthase, core (InterPro:IPR000644); BEST Arabidopsis thaliana protein match is: CBS domain-containing protein (TAIR:AT5G53750.1); Has 145 Blast hits to 145 proteins in 17 species: Archae - 0; Bacteria - 0; Metazoa - 1; Fungi - 0; Plants - 144; Virus…	0.999074	2.10796	1.36655	0.489748	0.795845	0.509376	2.49229	1.31747	0.00335902	0.0343459
AT5G47230	ethylene responsive element binding factor 5 ;; ethylene responsive element binding factor 5 (ERF5); CONTAINS InterPro DOMAIN/s: DNA-binding, integrase-type (InterPro:IPR016177), Pathogenesis-related transcriptional factor/ERF, DNA-binding (InterPro:IPR001471); BEST Arabidopsis thaliana protein match is: ethylene responsive element binding factor 6 (TAIR:AT4G17490.1); Has 30201 Blast hits to 1732…	7.6561	18.8059	12.0049	6.01905	4.39184	5.0317	2.49096	1.3167	3.30474e-05	0.000655522
AT1G57570	Mannose-binding lectin superfamily protein ;; Mannose-binding lectin superfamily protein; CONTAINS InterPro DOMAIN/s: Mannose-binding lectin (InterPro:IPR001229); BEST Arabidopsis thaliana protein match is: Mannose-binding lectin superfamily protein (TAIR:AT1G61230.1); Has 2072 Blast hits to 671 proteins in 34 species: Archae - 0; Bacteria - 0; Metazoa - 0; Fungi - 4; Plants - 2064; Viruses - 0; …	0.752831	0.699283	0.723889	0.321914	0.332384	0.220166	2.48838	1.31521	0.00112154	0.0136639
AT1G66090	Disease resistance protein (TIR-NBS class) ;; Disease resistance protein (TIR-NBS class); FUNCTIONS IN: transmembrane receptor activity, nucleoside-triphosphatase activity, nucleotide binding, ATP binding; INVOLVED IN: signal transduction, defense response, apoptosis, innate immune response; LOCATED IN: intrinsic to membrane, chloroplast; EXPRESSED IN: 22 plant structures; EXPRESSED DURING: 10 gr…	2.15775	6.67071	3.63479	1.71456	2.06591	1.23114	2.48688	1.31434	0.00175225	0.0199899
AT2G41690	heat shock transcription factor B3 ;; heat shock transcription factor B3 (HSFB3); FUNCTIONS IN: DNA binding, sequence-specific DNA binding transcription factor activity; INVOLVED IN: response to cadmium ion; LOCATED IN: nucleus; EXPRESSED IN: inflorescence meristem, leaf whorl, flower, cultured cell; EXPRESSED DURING: 4 anthesis, petal differentiation and expansion stage; CONTAINS InterPro DOMAIN…	1.86001	1.24748	3.30383	0.754181	0.713838	1.11555	2.48157	1.31125	0.00544444	0.0508421
AT1G22280	phytochrome-associated protein phosphatase type 2C ;; phytochrome-associated protein phosphatase type 2C (PAPP2C); CONTAINS InterPro DOMAIN/s: Protein phosphatase 2C-related (InterPro:IPR001932), Protein phosphatase 2C (InterPro:IPR015655), Protein phosphatase 2C, N-terminal (InterPro:IPR014045); BEST Arabidopsis thaliana protein match is: Protein phosphatase 2C family protein (TAIR:AT1G34750.1).…	46.7051	56.8948	51.2041	24.4262	20.0495	18.0164	2.47718	1.3087	4.48527e-10	2.14686e-08
AT1G02310	Glycosyl hydrolase superfamily protein ;; Glycosyl hydrolase superfamily protein; FUNCTIONS IN: cation binding, hydrolase activity, hydrolyzing O-glycosyl compounds, catalytic activity; INVOLVED IN: carbohydrate metabolic process; LOCATED IN: endomembrane system; EXPRESSED IN: 7 plant structures; EXPRESSED DURING: 4 anthesis, petal differentiation and expansion stage, D bilateral stage; CONTAINS …	0.853724	2.19386	3.28886	0.616183	0.974705	0.967931	2.47632	1.3082	0.00784753	0.068089
AT3G08760	Protein kinase superfamily protein ;; ATSIK; FUNCTIONS IN: protein kinase activity, kinase activity, ATP binding; INVOLVED IN: protein amino acid phosphorylation; EXPRESSED IN: 23 plant structures; EXPRESSED DURING: 13 growth stages; CONTAINS InterPro DOMAIN/s: Protein kinase, catalytic domain (InterPro:IPR000719), Serine-threonine/tyrosine-protein kinase (InterPro:IPR001245), Protein kinase-like…	18.9814	27.8881	24.8363	9.1458	11.5123	8.34056	2.47272	1.3061	2.3517e-08	8.87644e-07
AT1G64590	NAD(P)-binding Rossmann-fold superfamily protein ;; NAD(P)-binding Rossmann-fold superfamily protein; FUNCTIONS IN: oxidoreductase activity, binding, catalytic activity; INVOLVED IN: oxidation reduction, metabolic process; EXPRESSED IN: 20 plant structures; EXPRESSED DURING: 12 growth stages; CONTAINS InterPro DOMAIN/s: NAD(P)-binding domain (InterPro:IPR016040), Glucose/ribitol dehydrogenase (In…	6.87251	8.66099	18.0997	2.82671	4.07468	6.70754	2.4714	1.30533	0.000942572	0.0117991
AT1G16260	Wall-associated kinase family protein ;; Wall-associated kinase family protein; FUNCTIONS IN: kinase activity; INVOLVED IN: protein amino acid phosphorylation; LOCATED IN: endomembrane system, integral to membrane; EXPRESSED IN: 19 plant structures; EXPRESSED DURING: 13 growth stages; CONTAINS InterPro DOMAIN/s: Wall-associated kinase (InterPro:IPR013695), EGF-like calcium-binding, conserved site…	8.2062	9.84578	8.53382	3.27249	3.75104	3.73576	2.47096	1.30507	4.89745e-09	2.01344e-07
AT2G47680	zinc finger (CCCH type) helicase family protein ;; zinc finger (CCCH type) helicase family protein; FUNCTIONS IN: helicase activity, zinc ion binding, nucleic acid binding, ATP binding, ATP-dependent helicase activity; INVOLVED IN: nucleobase, nucleoside, nucleotide and nucleic acid metabolic process; LOCATED IN: chloroplast; EXPRESSED IN: 19 plant structures; EXPRESSED DURING: 13 growth stages; …	5.85671	6.53111	5.2923	2.6284	2.43939	2.08863	2.47053	1.30482	1.44812e-08	5.58287e-07
AT3G09290	telomerase activator1 ;; telomerase activator1 (TAC1); FUNCTIONS IN: transcription activator activity, zinc ion binding, sequence-specific DNA binding transcription factor activity, nucleic acid binding; INVOLVED IN: regulation of transcription; LOCATED IN: intracellular; CONTAINS InterPro DOMAIN/s: Zinc finger, C2H2-like (InterPro:IPR015880), Zinc finger, C2H2-type (InterPro:IPR007087); BEST Ara…	2.06112	4.0958	2.44813	1.53888	1.11164	0.839318	2.46575	1.30202	0.0038414	0.0383289
AT4G24110		17.5416	26.4855	16.4514	10.0426	6.63043	7.87896	2.46328	1.30058	8.03903e-07	2.32557e-05
AT5G06839	bZIP transcription factor family protein ;; bZIP transcription factor family protein; FUNCTIONS IN: DNA binding, sequence-specific DNA binding transcription factor activity; INVOLVED IN: regulation of transcription, DNA-dependent; EXPRESSED IN: leaf whorl, root, flower, seed; EXPRESSED DURING: 4 anthesis, petal differentiation and expansion stage, E expanded cotyledon stage; CONTAINS InterPro DOM…	10.7292	10.8873	12.0514	4.92969	3.71801	5.02872	2.46176	1.29969	3.46731e-09	1.46499e-07
AT4G15130	phosphorylcholine cytidylyltransferase2 ;; phosphorylcholine cytidylyltransferase2 (CCT2); CONTAINS InterPro DOMAIN/s: Rossmann-like alpha/beta/alpha sandwich fold (InterPro:IPR014729), Cytidyltransferase-related (InterPro:IPR004821), Cytidylyltransferase (InterPro:IPR004820); BEST Arabidopsis thaliana protein match is: phosphorylcholine cytidylyltransferase (TAIR:AT2G32260.1); Has 2568 Blast hit…	24.6544	30.7784	29.7204	11.9598	11.8438	10.7956	2.46113	1.29932	5.94659e-10	2.75966e-08
AT3G07600	Heavy metal transport/detoxification superfamily protein ;; Heavy metal transport/detoxification superfamily protein ; FUNCTIONS IN: metal ion binding; INVOLVED IN: metal ion transport; LOCATED IN: cellular_component unknown; EXPRESSED IN: 6 plant structures; EXPRESSED DURING: LP.06 six leaves visible, LP.04 four leaves visible, 4 anthesis; CONTAINS InterPro DOMAIN/s: Heavy metal transport/detoxi…	7.75802	11.7149	9.65824	3.26918	4.8908	3.68217	2.45995	1.29863	9.77291e-05	0.00172814
AT5G35735	Auxin-responsive family protein ;; Auxin-responsive family protein; LOCATED IN: plasma membrane, membrane; EXPRESSED IN: 21 plant structures; EXPRESSED DURING: 12 growth stages; CONTAINS InterPro DOMAIN/s: Cytochrome b561, eukaryote (InterPro:IPR004877), Uncharacterised conserved protein UCP037471 (InterPro:IPR017214), Protein of unknown function DUF568, DOMON-like (InterPro:IPR007613), DOMON rel…	140.516	229.64	217.935	87.7977	82.3766	68.942	2.45943	1.29833	1.51296e-07	4.95549e-06
AT3G53160	UDP-glucosyl transferase 73C7 ;; UDP-glucosyl transferase 73C7 (UGT73C7); CONTAINS InterPro DOMAIN/s: UDP-glucuronosyl/UDP-glucosyltransferase (InterPro:IPR002213); BEST Arabidopsis thaliana protein match is: UDP-Glycosyltransferase superfamily protein (TAIR:AT2G36770.1); Has 7083 Blast hits to 7007 proteins in 427 species: Archae - 0; Bacteria - 435; Metazoa - 1539; Fungi - 21; Plants - 4999; Vi…	2.00819	3.31497	2.15627	1.09856	1.16135	0.781903	2.45887	1.29799	0.000816673	0.0104881
AT3G45330	Concanavalin A-like lectin protein kinase family protein ;; Concanavalin A-like lectin protein kinase family protein; FUNCTIONS IN: kinase activity; INVOLVED IN: protein amino acid phosphorylation; LOCATED IN: endomembrane system; EXPRESSED IN: stem, leaf whorl, cauline leaf, root, cultured cell; CONTAINS InterPro DOMAIN/s: Legume lectin, beta chain (InterPro:IPR001220), Protein kinase, ATP bindi…	0.854479	0.786916	1.42844	0.575027	0.247581	0.426314	2.45799	1.29748	0.00307899	0.0319216
AT3G05650	receptor like protein 32 ;; receptor like protein 32 (RLP32); FUNCTIONS IN: kinase activity; INVOLVED IN: signal transduction, defense response; LOCATED IN: endomembrane system; EXPRESSED IN: 22 plant structures; EXPRESSED DURING: 13 growth stages; CONTAINS InterPro DOMAIN/s: Leucine-rich repeat-containing N-terminal domain, type 2 (InterPro:IPR013210), Leucine-rich repeat (InterPro:IPR001611); B…	0.603716	1.03543	0.701238	0.241055	0.227443	0.483766	2.4577	1.29731	0.00334505	0.0342673
AT5G26660	myb domain protein 86 ;; myb domain protein 86 (MYB86); CONTAINS InterPro DOMAIN/s: SANT, DNA-binding (InterPro:IPR001005), Homeodomain-like (InterPro:IPR009057), Myb, DNA-binding (InterPro:IPR014778), HTH transcriptional regulator, Myb-type, DNA-binding (InterPro:IPR017930), Homeodomain-related (InterPro:IPR012287), Myb transcription factor (InterPro:IPR015495); BEST Arabidopsis thaliana protein…	8.53638	9.34323	9.98617	3.99268	3.90015	3.4545	2.45571	1.29614	2.94298e-07	9.29199e-06
AT2G15390	fucosyltransferase 4 ;; fucosyltransferase 4 (FUT4); FUNCTIONS IN: transferase activity, transferring glycosyl groups, fucosyltransferase activity; INVOLVED IN: cell wall biogenesis; LOCATED IN: endomembrane system, membrane; EXPRESSED IN: 13 plant structures; EXPRESSED DURING: 8 growth stages; CONTAINS InterPro DOMAIN/s: Xyloglucan fucosyltransferase (InterPro:IPR004938); BEST Arabidopsis thalia…	14.6006	19.5533	22.6226	8.53508	7.05096	7.55337	2.45367	1.29494	1.40596e-08	5.4309e-07
AT5G12340		8.05251	12.7328	15.184	4.70962	6.24104	3.71922	2.45191	1.29391	0.000230608	0.00360389
AT4G38560	Arabidopsis phospholipase-like protein (PEARLI 4) family ;; Arabidopsis phospholipase-like protein (PEARLI 4) family; CONTAINS InterPro DOMAIN/s: Phospholipase-like, arabidopsis (InterPro:IPR007942); BEST Arabidopsis thaliana protein match is: Arabidopsis phospholipase-like protein (PEARLI 4) family (TAIR:AT2G20960.1); Has 264 Blast hits to 246 proteins in 47 species: Archae - 11; Bacteria - 15; …	4.5463	2.25703	3.75821	1.63416	1.27913	1.39952	2.44887	1.29212	0.000209961	0.00330993
AT1G11300	protein serine/threonine kinases;protein kinases;ATP binding;sugar binding;kinases;carbohydrate binding ;; protein serine/threonine kinases;protein kinases;ATP binding;sugar binding;kinases;carbohydrate binding; FUNCTIONS IN: in 6 functions; INVOLVED IN: protein amino acid phosphorylation, recognition of pollen; LOCATED IN: endomembrane system; EXPRESSED IN: 12 plant structures; EXPRESSED DURING:…	2.63152	3.23591	2.84601	1.28181	1.11473	1.16673	2.44534	1.29004	1.0909e-07	3.67016e-06
AT4G02380	senescence-associated gene 21 ;; senescence-associated gene 21 (SAG21); CONTAINS InterPro DOMAIN/s: Late embryogenesis abundant protein, group 3 (InterPro:IPR004926); BEST Arabidopsis thaliana protein match is: Late embryogenesis abundant 3 (LEA3) family protein (TAIR:AT1G02820.1); Has 181 Blast hits to 176 proteins in 36 species: Archae - 0; Bacteria - 0; Metazoa - 0; Fungi - 0; Plants - 181; Vi…	998.143	1236.17	1137.01	509.559	476.491	392.625	2.44534	1.29003	9.2402e-09	3.64749e-07
AT5G22630	arogenate dehydratase 5 ;; arogenate dehydratase 5 (ADT5); FUNCTIONS IN: arogenate dehydratase activity, prephenate dehydratase activity; INVOLVED IN: L-phenylalanine biosynthetic process; LOCATED IN: chloroplast; EXPRESSED IN: 22 plant structures; EXPRESSED DURING: 13 growth stages; CONTAINS InterPro DOMAIN/s: Prephenate dehydratase (InterPro:IPR001086), Prephenate dehydratase, conserved site (I…	33.662	62.817	51.9469	21.3132	22.797	16.6173	2.44413	1.28932	6.60653e-07	1.95104e-05
AT2G04500	Cysteine/Histidine-rich C1 domain family protein ;; Cysteine/Histidine-rich C1 domain family protein; FUNCTIONS IN: zinc ion binding; INVOLVED IN: biological_process unknown; LOCATED IN: intracellular; EXPRESSED IN: root; CONTAINS InterPro DOMAIN/s: Zinc finger, C2H2-like (InterPro:IPR015880), DC1 (InterPro:IPR004146), Zinc finger, PHD-type (InterPro:IPR001965), Zinc finger, ZZ-type (InterPro:IPR…	1.15195	1.42445	1.88586	0.515859	0.485614	0.824445	2.44384	1.28915	0.00141711	0.0166064
AT1G77500	Protein of unknown function (DUF630 and DUF632) ;; Protein of unknown function (DUF630 and DUF632); INVOLVED IN: N-terminal protein myristoylation; EXPRESSED IN: 20 plant structures; EXPRESSED DURING: 11 growth stages; CONTAINS InterPro DOMAIN/s: Protein of unknown function DUF630 (InterPro:IPR006868), Protein of unknown function DUF632 (InterPro:IPR006867); BEST Arabidopsis thaliana protein matc…	9.56328	11.1651	13.1193	4.50357	4.47694	4.88001	2.44202	1.28807	2.71756e-09	1.16309e-07
AT1G65490		30.9142	33.6814	74.6043	13.6086	15.6116	27.8093	2.44084	1.28738	0.000407309	0.00587853
AT2G30720	Thioesterase/thiol ester dehydrase-isomerase superfamily protein ;; Thioesterase/thiol ester dehydrase-isomerase superfamily protein; BEST Arabidopsis thaliana protein match is: Thioesterase/thiol ester dehydrase-isomerase superfamily protein (TAIR:AT5G48370.1); Has 35333 Blast hits to 34131 proteins in 2444 species: Archae - 798; Bacteria - 22429; Metazoa - 974; Fungi - 991; Plants - 531; Viruse…	13.6969	16.8005	14.9962	6.44482	6.08738	6.10809	2.44061	1.28724	8.22759e-10	3.73085e-08
AT2G33580	Protein kinase superfamily protein ;; Protein kinase superfamily protein; FUNCTIONS IN: kinase activity; INVOLVED IN: protein amino acid phosphorylation, cell wall macromolecule catabolic process; LOCATED IN: plasma membrane; EXPRESSED IN: 21 plant structures; EXPRESSED DURING: 13 growth stages; CONTAINS InterPro DOMAIN/s: Peptidoglycan-binding lysin domain (InterPro:IPR018392), Protein kinase, c…	2.03961	4.03627	3.25138	1.21298	1.54826	1.06458	2.43798	1.28568	0.000280685	0.00427324
AT4G37520	Peroxidase superfamily protein ;; Peroxidase superfamily protein; FUNCTIONS IN: protein binding, peroxidase activity; INVOLVED IN: oxidation reduction, response to oxidative stress; LOCATED IN: cytoplasm; CONTAINS InterPro DOMAIN/s: Haem peroxidase (InterPro:IPR010255), Plant peroxidase (InterPro:IPR000823), Peroxidases heam-ligand binding site (InterPro:IPR019793), Haem peroxidase, plant/fungal/…	89.9328	113.797	113.456	38.7089	36.3216	55.1573	2.43637	1.28473	7.6585e-08	2.65781e-06
AT1G53430	Leucine-rich repeat transmembrane protein kinase ;; Leucine-rich repeat transmembrane protein kinase; FUNCTIONS IN: kinase activity; INVOLVED IN: protein amino acid phosphorylation; LOCATED IN: plasma membrane; EXPRESSED IN: 23 plant structures; EXPRESSED DURING: 13 growth stages; CONTAINS InterPro DOMAIN/s: Serine/threonine-protein kinase domain (InterPro:IPR002290), Leucine-rich repeat (InterPr…	30.9442	56.2914	48.8563	12.6823	24.2421	18.936	2.43629	1.28468	1.96558e-05	0.000417917
AT1G17750	PEP1 receptor 2 ;; PEP1 receptor 2 (PEPR2); FUNCTIONS IN: protein serine/threonine kinase activity, peptide binding, kinase activity, ATP binding; INVOLVED IN: response to jasmonic acid stimulus, protein amino acid phosphorylation, transmembrane receptor protein tyrosine kinase signaling pathway, defense response to bacterium, response to wounding; LOCATED IN: plasma membrane; EXPRESSED IN: 17 pl…	2.05115	3.66667	3.25836	1.1032	1.48512	1.09817	2.43489	1.28385	4.71201e-05	0.000894378
AT3G59880		6.17395	4.3512	5.92328	2.82751	1.8681	2.06314	2.43365	1.28312	0.000467839	0.00658898
AT4G38545	other RNA ;;	13.5601	15.7301	6.3124	5.74123	4.42652	4.48802	2.42925	1.28051	1.95885e-05	0.000416934
AT3G20410	calmodulin-domain protein kinase 9 ;; calmodulin-domain protein kinase 9 (CPK9); FUNCTIONS IN: calmodulin-dependent protein kinase activity, kinase activity; INVOLVED IN: signal transduction, protein amino acid phosphorylation, N-terminal protein myristoylation; LOCATED IN: plasma membrane; EXPRESSED IN: 23 plant structures; EXPRESSED DURING: 13 growth stages; CONTAINS InterPro DOMAIN/s: Protein …	55.9264	57.3177	50.2566	23.3415	23.316	20.6567	2.42892	1.28031	4.98633e-10	2.35822e-08
AT2G27660	Cysteine/Histidine-rich C1 domain family protein ;; Cysteine/Histidine-rich C1 domain family protein; FUNCTIONS IN: zinc ion binding; LOCATED IN: chloroplast; EXPRESSED IN: 12 plant structures; EXPRESSED DURING: 9 growth stages; CONTAINS InterPro DOMAIN/s: DC1 (InterPro:IPR004146), Zinc finger, ZZ-type (InterPro:IPR000433), C1-like (InterPro:IPR011424); BEST Arabidopsis thaliana protein match is:…	24.3213	29.2751	40.3574	17.6176	12.1166	8.95567	2.42838	1.27999	1.86184e-06	5.06093e-05
AT2G19590	ACC oxidase 1 ;; ACC oxidase 1 (ACO1); CONTAINS InterPro DOMAIN/s: Oxoglutarate/iron-dependent oxygenase (InterPro:IPR005123); BEST Arabidopsis thaliana protein match is: 2-oxoglutarate (2OG) and Fe(II)-dependent oxygenase superfamily protein (TAIR:AT1G12010.1); Has 7815 Blast hits to 7777 proteins in 927 species: Archae - 0; Bacteria - 960; Metazoa - 67; Fungi - 764; Plants - 4878; Viruses - 0; …	23.7472	34.9498	21.8965	10.4383	15.4162	7.33893	2.42799	1.27976	1.17517e-05	0.000266444
AT3G54780	Zinc finger (C3HC4-type RING finger) family protein ;; Zinc finger (C3HC4-type RING finger) family protein; FUNCTIONS IN: ubiquitin-protein ligase activity, zinc ion binding; CONTAINS InterPro DOMAIN/s: Zinc finger, RING-type (InterPro:IPR001841), Zinc finger, C3HC4 RING-type (InterPro:IPR018957), von Willebrand factor, type A (InterPro:IPR002035); BEST Arabidopsis thaliana protein match is: Zinc…	2.21221	3.97497	2.75634	1.15517	1.37106	1.15991	2.42626	1.27874	0.000160752	0.00264573
AT5G10410	ENTH/ANTH/VHS superfamily protein ;; ENTH/ANTH/VHS superfamily protein; FUNCTIONS IN: phospholipid binding, binding; INVOLVED IN: biological_process unknown; LOCATED IN: cellular_component unknown; CONTAINS InterPro DOMAIN/s: Epsin-like, N-terminal (InterPro:IPR013809), ANTH (InterPro:IPR011417), ENTH/VHS (InterPro:IPR008942); BEST Arabidopsis thaliana protein match is: ENTH/ANTH/VHS superfamily …	3.83025	7.83618	10.2384	2.89007	2.55957	3.58154	2.42547	1.27826	0.00035027	0.00515673
AT2G07180	Protein kinase superfamily protein ;; Protein kinase superfamily protein; FUNCTIONS IN: protein serine/threonine kinase activity, protein kinase activity, kinase activity, ATP binding; INVOLVED IN: protein amino acid phosphorylation, N-terminal protein myristoylation; LOCATED IN: cellular_component unknown; EXPRESSED IN: 25 plant structures; EXPRESSED DURING: 15 growth stages; CONTAINS InterPro D…	44.6093	46.3164	44.6801	19.6116	20.7685	15.5777	2.42335	1.27701	7.77467e-10	3.56627e-08
AT2G06050	oxophytodienoate-reductase 3 ;; oxophytodienoate-reductase 3 (OPR3); FUNCTIONS IN: 12-oxophytodienoate reductase activity; INVOLVED IN: response to jasmonic acid stimulus, response to fungus, jasmonic acid biosynthetic process, response to wounding, response to ozone; LOCATED IN: peroxisome; EXPRESSED IN: 25 plant structures; EXPRESSED DURING: 14 growth stages; CONTAINS InterPro DOMAIN/s: Aldolas…	39.6881	58.2293	26.3625	23.0304	14.0557	14.2079	2.42289	1.27673	6.28575e-06	0.000154157
AT4G01630	expansin A17 ;; expansin A17 (EXPA17); INVOLVED IN: plant-type cell wall modification involved in multidimensional cell growth, unidimensional cell growth, plant-type cell wall loosening; LOCATED IN: endomembrane system, extracellular region; EXPRESSED IN: hypocotyl, root; CONTAINS InterPro DOMAIN/s: Barwin-related endoglucanase (InterPro:IPR009009), Pollen allergen, N-terminal (InterPro:IPR01473…	7.3877	14.8931	39.4524	6.41811	9.86156	9.22396	2.42056	1.27534	0.00595167	0.0545505
AT4G40080	ENTH/ANTH/VHS superfamily protein ;; ENTH/ANTH/VHS superfamily protein; FUNCTIONS IN: phospholipid binding, binding; INVOLVED IN: biological_process unknown; LOCATED IN: chloroplast; EXPRESSED IN: 9 plant structures; EXPRESSED DURING: 6 growth stages; CONTAINS InterPro DOMAIN/s: Epsin-like, N-terminal (InterPro:IPR013809), ANTH (InterPro:IPR011417), ENTH/VHS (InterPro:IPR008942); BEST Arabidopsis…	5.62229	12.2313	9.4593	3.86037	4.18477	3.24086	2.42007	1.27505	5.95483e-05	0.00109463
AT3G17410	Protein kinase superfamily protein ;; Protein kinase superfamily protein; FUNCTIONS IN: protein serine/threonine kinase activity, protein kinase activity, kinase activity, ATP binding; INVOLVED IN: protein amino acid phosphorylation, N-terminal protein myristoylation; LOCATED IN: plasma membrane; EXPRESSED IN: 25 plant structures; EXPRESSED DURING: 15 growth stages; CONTAINS InterPro DOMAIN/s: Pr…	86.678	118.197	123.814	47.4717	45.9766	42.4153	2.41926	1.27457	1.69039e-08	6.46657e-07
AT3G53180	glutamate-ammonia ligases;catalytics;glutamate-ammonia ligases ;; glutamate-ammonia ligases;catalytics;glutamate-ammonia ligases; FUNCTIONS IN: glutamate-ammonia ligase activity, catalytic activity; INVOLVED IN: nitrogen compound metabolic process, N-terminal protein myristoylation, nitrogen fixation, metabolic process, glutamine biosynthetic process; EXPRESSED IN: 23 plant structures; EXPRESSED …	48.9299	54.616	59.4331	25.0802	21.3525	21.036	2.41562	1.2724	1.90201e-09	8.33853e-08
AT5G53110	RING/U-box superfamily protein ;; RING/U-box superfamily protein; FUNCTIONS IN: zinc ion binding; INVOLVED IN: biological_process unknown; LOCATED IN: endomembrane system; EXPRESSED IN: 8 plant structures; EXPRESSED DURING: 4 anthesis, C globular stage, petal differentiation and expansion stage; CONTAINS InterPro DOMAIN/s: Zinc finger, RING-type (InterPro:IPR001841), Zinc finger, C3HC4 RING-type …	14.2644	9.33171	14.6592	5.77443	5.52849	4.581	2.40843	1.26809	9.38481e-07	2.66814e-05
AT5G45810	CBL-interacting protein kinase 19 ;; CBL-interacting protein kinase 19 (CIPK19); FUNCTIONS IN: protein serine/threonine kinase activity, protein kinase activity, kinase activity, ATP binding; INVOLVED IN: signal transduction, protein amino acid phosphorylation; EXPRESSED IN: petal, male gametophyte, flower, pollen tube; EXPRESSED DURING: L mature pollen stage, M germinated pollen stage, 4 anthesi…	2.38743	2.03166	2.8521	0.943977	0.972752	1.10259	2.40822	1.26797	0.000563475	0.00768194
AT4G16600	Nucleotide-diphospho-sugar transferases superfamily protein ;; Nucleotide-diphospho-sugar transferases superfamily protein; FUNCTIONS IN: transferase activity, transferring hexosyl groups, transferase activity, transferring glycosyl groups; INVOLVED IN: carbohydrate biosynthetic process, biosynthetic process; LOCATED IN: endomembrane system; EXPRESSED IN: 17 plant structures; EXPRESSED DURING: 11…	2.49044	2.97071	1.92502	1.47866	0.62879	0.960525	2.40751	1.26754	0.00174092	0.0198836
AT1G51800	Leucine-rich repeat protein kinase family protein ;; Leucine-rich repeat protein kinase family protein; FUNCTIONS IN: kinase activity; INVOLVED IN: protein amino acid phosphorylation; LOCATED IN: endomembrane system; EXPRESSED IN: 11 plant structures; EXPRESSED DURING: 6 growth stages; CONTAINS InterPro DOMAIN/s: Protein kinase, ATP binding site (InterPro:IPR017441), Protein kinase, catalytic dom…	57.3704	43.4311	70.5191	32.0621	19.422	19.7155	2.4062	1.26676	8.60893e-07	2.46881e-05
AT2G47060	Protein kinase superfamily protein ;; Protein kinase superfamily protein; FUNCTIONS IN: protein serine/threonine kinase activity, protein kinase activity, kinase activity, ATP binding; INVOLVED IN: protein amino acid phosphorylation; EXPRESSED IN: 22 plant structures; EXPRESSED DURING: 13 growth stages; CONTAINS InterPro DOMAIN/s: Protein kinase, ATP binding site (InterPro:IPR017441), Serine/thre…	22.2446	34.7234	32.4539	10.6813	15.9957	10.4885	2.40605	1.26667	9.03703e-07	2.58037e-05
AT3G03440	ARM repeat superfamily protein ;; ARM repeat superfamily protein; FUNCTIONS IN: binding; INVOLVED IN: biological_process unknown; LOCATED IN: chloroplast; EXPRESSED IN: 18 plant structures; EXPRESSED DURING: 13 growth stages; CONTAINS InterPro DOMAIN/s: Armadillo-like helical (InterPro:IPR011989), Armadillo (InterPro:IPR000225), Armadillo-type fold (InterPro:IPR016024); BEST Arabidopsis thaliana …	9.0838	7.12425	11.4355	4.37365	2.74705	4.37641	2.40439	1.26567	7.2988e-06	0.000175739
AT1G62200	Major facilitator superfamily protein ;; Major facilitator superfamily protein; FUNCTIONS IN: transporter activity; INVOLVED IN: oligopeptide transport; LOCATED IN: membrane; EXPRESSED IN: 23 plant structures; EXPRESSED DURING: 15 growth stages; CONTAINS InterPro DOMAIN/s: PTR2 family proton/oligopeptide symporter, conserved site (InterPro:IPR018456), Oligopeptide transporter (InterPro:IPR000109)…	15.2289	20.9542	19.4723	6.72722	9.74903	6.68299	2.40316	1.26493	2.18325e-07	6.98922e-06
AT2G34930	disease resistance family protein / LRR family protein ;; disease resistance family protein / LRR family protein; INVOLVED IN: signal transduction, defense response to fungus, defense response; LOCATED IN: cell wall; EXPRESSED IN: 10 plant structures; EXPRESSED DURING: 7 growth stages; CONTAINS InterPro DOMAIN/s: Leucine-rich repeat-containing N-terminal domain, type 2 (InterPro:IPR013210), Leuci…	6.29625	6.96043	12.0647	3.59601	3.15788	3.7838	2.40293	1.26479	2.63459e-06	7.01708e-05
AT3G18400	NAC domain containing protein 58 ;; NAC domain containing protein 58 (NAC058); FUNCTIONS IN: sequence-specific DNA binding transcription factor activity; INVOLVED IN: multicellular organismal development, regulation of transcription; LOCATED IN: cellular_component unknown; EXPRESSED IN: hypocotyl, root, flower; EXPRESSED DURING: petal differentiation and expansion stage; CONTAINS InterPro DOMAIN/…	10.655	14.5355	19.9489	5.4179	5.53443	7.85139	2.40056	1.26337	2.60345e-05	0.00053461
AT1G59265	transposable element gene ;; copia-like retrotransposon family, has a 0. P-value blast match to dbj|BAA78425.1| polyprotein (Arabidopsis thaliana) (AtRE1) (Ty1_Copia-element)	0.827236	0.682693	0.931799	0.326791	0.299847	0.392637	2.39555	1.26036	0.000575569	0.00778
AT2G37710	receptor lectin kinase ;; receptor lectin kinase (RLK); FUNCTIONS IN: kinase activity; INVOLVED IN: response to salicylic acid stimulus; LOCATED IN: plasma membrane; EXPRESSED IN: 23 plant structures; EXPRESSED DURING: 13 growth stages; CONTAINS InterPro DOMAIN/s: Legume lectin, beta chain (InterPro:IPR001220), Protein kinase, ATP binding site (InterPro:IPR017441), Serine/threonine-protein kinase…	61.1131	27.8298	47.1179	24.6103	13.7087	18.5558	2.39228	1.25839	1.08327e-05	0.000248737
AT5G11870	Alkaline phytoceramidase (aPHC) ;; Alkaline phytoceramidase (aPHC); FUNCTIONS IN: hydrolase activity, acting on carbon-nitrogen (but not peptide) bonds, in linear amides; INVOLVED IN: ceramide metabolic process; LOCATED IN: integral to membrane; EXPRESSED IN: 15 plant structures; EXPRESSED DURING: 7 growth stages; CONTAINS InterPro DOMAIN/s: Ceramidase (InterPro:IPR008901); BEST Arabidopsis thali…	1.57583	2.32433	1.59417	0.685015	0.859325	0.754006	2.39056	1.25735	0.00140084	0.0164644
AT5G25160	zinc finger protein 3 ;; zinc finger protein 3 (ZFP3); FUNCTIONS IN: sequence-specific DNA binding transcription factor activity, zinc ion binding, nucleic acid binding; INVOLVED IN: regulation of transcription; LOCATED IN: intracellular; EXPRESSED IN: shoot apex, hypocotyl, root, flower; EXPRESSED DURING: petal differentiation and expansion stage; CONTAINS InterPro DOMAIN/s: Zinc finger, C2H2-ty…	10.4678	13.6815	13.9583	4.24865	6.63172	5.08209	2.38733	1.2554	1.52336e-05	0.000331724
AT4G24400	CBL-interacting protein kinase 8 ;; CBL-interacting protein kinase 8 (CIPK8); FUNCTIONS IN: protein kinase activity, kinase activity; INVOLVED IN: protein amino acid phosphorylation, response to nitrate, root development, response to glucose stimulus; LOCATED IN: plasma membrane; EXPRESSED IN: 23 plant structures; EXPRESSED DURING: 13 growth stages; CONTAINS InterPro DOMAIN/s: Protein kinase, ATP…	43.0135	49.6398	50.4172	20.78	20.1347	19.0382	2.38638	1.25483	4.6356e-10	2.21347e-08
AT2G41730		25.4304	26.3176	27.8592	13.1954	8.72343	11.443	2.38617	1.2547	1.3878e-06	3.85705e-05
AT1G27730	salt tolerance zinc finger ;; salt tolerance zinc finger (STZ); CONTAINS InterPro DOMAIN/s: Zinc finger, C2H2-like (InterPro:IPR015880), Zinc finger, C2H2-type (InterPro:IPR007087); BEST Arabidopsis thaliana protein match is: zinc finger of Arabidopsis thaliana 6 (TAIR:AT5G04340.1); Has 5350 Blast hits to 3982 proteins in 146 species: Archae - 0; Bacteria - 0; Metazoa - 4198; Fungi - 48; Plants -…	13.7747	46.0719	29.3107	9.55086	17.5045	10.326	2.38508	1.25403	0.00090784	0.0114366
AT4G33430	BRI1-associated receptor kinase ;; BRI1-associated receptor kinase (BAK1); FUNCTIONS IN: protein binding, protein serine/threonine kinase activity, protein heterodimerization activity, kinase activity; INVOLVED IN: in 6 processes; LOCATED IN: endosome, plasma membrane, protein complex; EXPRESSED IN: 26 plant structures; EXPRESSED DURING: 13 growth stages; CONTAINS InterPro DOMAIN/s: Protein kinas…	55.8889	63.413	62.601	25.4689	27.9596	22.841	2.385	1.25399	5.89487e-09	2.38881e-07
AT4G39030	MATE efflux family protein ;; ENHANCED DISEASE SUSCEPTIBILITY 5 (EDS5); FUNCTIONS IN: antiporter activity, drug transmembrane transporter activity, transporter activity; INVOLVED IN: salicylic acid biosynthetic process, negative regulation of defense response, defense response, response to nematode; LOCATED IN: mitochondrion, plastid, membrane; EXPRESSED IN: 23 plant structures; EXPRESSED DURING:…	20.3345	22.2679	25.4599	8.20529	10.6851	9.65811	2.3841	1.25344	1.26375e-08	4.90068e-07
AT5G61210	soluble N-ethylmaleimide-sensitive factor adaptor protein 33 ;; soluble N-ethylmaleimide-sensitive factor adaptor protein 33 (SNAP33); FUNCTIONS IN: protein binding, SNAP receptor activity; INVOLVED IN: vesicle-mediated transport, response to other organism, cellular membrane fusion, response to mechanical stimulus, cytokinesis by cell plate formation; LOCATED IN: integral to membrane of membrane…	84.0153	102.652	111.634	43.2994	42.8354	39.1815	2.38039	1.2512	1.0686e-08	4.19316e-07
AT1G78120	Tetratricopeptide repeat (TPR)-like superfamily protein ;; Tetratricopeptide repeat (TPR)-like superfamily protein; FUNCTIONS IN: binding; LOCATED IN: mitochondrion; EXPRESSED IN: 9 plant structures; EXPRESSED DURING: 4 anthesis, petal differentiation and expansion stage; CONTAINS InterPro DOMAIN/s: Molecular chaperone, heat shock protein, Hsp40, DnaJ (InterPro:IPR015609), Tetratricopeptide TPR-1…	25.7034	30.7132	33.7475	11.1563	13.9555	12.7959	2.37851	1.25006	1.03764e-08	4.08783e-07
AT3G28930	AIG2-like (avirulence induced gene) family protein ;; AVRRPT2-INDUCED GENE 2 (AIG2); FUNCTIONS IN: molecular_function unknown; INVOLVED IN: response to bacterium; LOCATED IN: cellular_component unknown; EXPRESSED IN: 16 plant structures; EXPRESSED DURING: 10 growth stages; CONTAINS InterPro DOMAIN/s: Butirosin biosynthesis, BtrG-like (InterPro:IPR013024), AIG2-like (InterPro:IPR009288); BEST Arab…	117.081	117.909	108.68	59.0529	37.7534	47.7288	2.37777	1.24961	5.18698e-09	2.12806e-07
AT3G46270	receptor protein kinase-related ;; receptor protein kinase-related; FUNCTIONS IN: molecular_function unknown; INVOLVED IN: biological_process unknown; LOCATED IN: plasma membrane; EXPRESSED IN: root; BEST Arabidopsis thaliana protein match is: protein kinase-related (TAIR:AT3G46280.1); Has 3538 Blast hits to 1609 proteins in 216 species: Archae - 2; Bacteria - 529; Metazoa - 1458; Fungi - 254; Pl…	8.02348	8.10742	7.10608	3.60995	3.91398	2.25447	2.37636	1.24875	8.68202e-06	0.000205302
AT4G33450	myb domain protein 69 ;; myb domain protein 69 (MYB69); CONTAINS InterPro DOMAIN/s: SANT, DNA-binding (InterPro:IPR001005), Homeodomain-like (InterPro:IPR009057), Myb, DNA-binding (InterPro:IPR014778), HTH transcriptional regulator, Myb-type, DNA-binding (InterPro:IPR017930), Homeodomain-related (InterPro:IPR012287), Myb transcription factor (InterPro:IPR015495); BEST Arabidopsis thaliana protein…	1.14292	1.59316	1.67698	0.613677	0.632501	0.6115	2.37558	1.24828	0.00222122	0.0242778
AT1G28480	Thioredoxin superfamily protein ;; GRX480; FUNCTIONS IN: electron carrier activity, protein disulfide oxidoreductase activity; INVOLVED IN: salicylic acid mediated signaling pathway, jasmonic acid mediated signaling pathway, response to salicylic acid stimulus; LOCATED IN: cellular_component unknown; EXPRESSED IN: 21 plant structures; EXPRESSED DURING: 13 growth stages; CONTAINS InterPro DOMAIN/s…	7.19748	6.43596	9.5897	3.01656	2.35336	4.4216	2.37176	1.24596	0.00112464	0.0136807
AT3G29680	HXXXD-type acyl-transferase family protein ;; HXXXD-type acyl-transferase family protein; FUNCTIONS IN: transferase activity, transferring acyl groups other than amino-acyl groups, transferase activity; INVOLVED IN: biological_process unknown; LOCATED IN: endomembrane system; CONTAINS InterPro DOMAIN/s: Transferase (InterPro:IPR003480); BEST Arabidopsis thaliana protein match is: anthocyanin 5-ar…	2.05286	2.21991	1.95965	1.23314	0.829681	0.565166	2.37156	1.24584	0.00166813	0.0191961
AT1G30320	Remorin family protein ;; Remorin family protein; FUNCTIONS IN: DNA binding; LOCATED IN: plasma membrane; CONTAINS InterPro DOMAIN/s: Remorin, C-terminal (InterPro:IPR005516); BEST Arabidopsis thaliana protein match is: Remorin family protein (TAIR:AT2G02170.2); Has 12397 Blast hits to 7447 proteins in 1066 species: Archae - 25; Bacteria - 2897; Metazoa - 2750; Fungi - 978; Plants - 862; Viruses …	28.0503	18.1554	20.2327	13.5855	6.58593	7.84971	2.37101	1.2455	3.15004e-06	8.25677e-05
AT5G62070	IQ-domain 23 ;; IQ-domain 23 (IQD23); CONTAINS InterPro DOMAIN/s: IQ calmodulin-binding region (InterPro:IPR000048); BEST Arabidopsis thaliana protein match is: IQ-domain 24 (TAIR:AT5G07240.1); Has 854 Blast hits to 833 proteins in 54 species: Archae - 0; Bacteria - 0; Metazoa - 62; Fungi - 7; Plants - 775; Viruses - 0; Other Eukaryotes - 10 (source: NCBI BLink).	31.0972	35.6304	39.4217	17.1654	13.3899	14.2756	2.36777	1.24353	2.17463e-09	9.38833e-08
[truncated: 462 more rows]

## Sheet: RM-PIP1 vs RM-Ctrl
PIP1-regulated genes in RLK7ECD-MIK2TK/rlk7 transgenic plants. Ten-day-old RLK7ECD-MIK2TK seedlings grown on ½MS plates were treated without (Ctrl) or with 1 μM PIP1 for 1 h.
[truncated: 1,568 more rows]

## Sheet: WT-SCOOP12 vs WT-Ctrl
SCOOP12-regulated genes in WT Col-0. Ten-day-old WT Col-0 seedlings grown on ½MS plates were treated or without (Ctrl) or with 1 μM SCOOP12 for 1 h.
[truncated: 2,249 more rows]

[truncated: 1 more sheets: mik2-SCOOP12 vs mik2-Ctrl]
