# Supplementary material for: The Arabidopsis MIK2 receptor elicits immunity by sensing a conserved signature from phytocytokines and microbes
Source: Nat Commun. 2021 Sep 17;12:5494. doi: 10.1038/s41467-021-25580-w (PMC8448819; doi:10.1038/s41467-021-25580-w)
Supplement: Supplementary file 6 — Supplementary Dataset 3 [file 41467_2021_25580_MOESM6_ESM.xlsx]

## Sheet: Sheet1
Supplementary Data 3: primers used in this study
Name	Sequence (5'→3')	Usage
RLK7-F1	TTGGTACCATGGCTCCGTCGTTAAGGAATTTC	Construction of pCAMBIA1300-35S::RLK7
RLK7-R1	TTGTCGACTCAACTTATTTCTTTGACCTTGAC
RLK7-F2	TCGGTACCCGGGGATCATGGCTCCGTCGTTAAGGAATTTC	Construction of pCAMBIA1300-35S::RLK7ECD-MIK2TK
RLK7-MIK2-R	TAGATGATGCGAGTGTCTCCATGCGATCTC
RLK7-MIK2-F	ACACTCGCATCATCTACATACTAGTTCCGATC
PEPR1-F	TCGGTACCCGGGGATCATGAAGAATCTTGGGGGGTTG	Construction of pCAMBIA1300-35S::PEPR1ECD-MIK2TK
PEPR1-MIK2-R	TAGATGATTTGCCAGGTGCTAAGGCCAC
PEPR1-MIK2-F	CCTGGCAAATCATCTACATACTAGTTCCGATC
MIK2-R	TCGACTCTAGAGGATCGAGAAAAGGCAGTGGAGATAGAG	Construction of pCAMBIA1300-35S::RLK7/PEPR1ECD-MIK2TK
EcoR1-pMIK2-F	CAGCTATGACCATGATTACGAATTCCTACCACCCGCAAATGCAG	In-fusion cloning of pMIK2::MIK2 CDS into pCAMBIA1300
pMIK2-XhoI-F	GTCTCGAGCTACCACCCGCAAATGCAGCG	Cloning MIK2 promoter (pMIK2)
pMIK2-BamHI-R	GTGGATCCACAGTTGCAGATTATCTCTC
MIK2-BamHI-F	CGGGATCCATGAACAAAACAAACCC	Cloning MIK2 CDS
MIK2-StuI-R	GAAGGCCTAGAAAAGGCAGTGGAGA
pSCOOP12-F	TTACCCTCAGATCTACCATGGCGAGGCCATTAGGCTTTG	Cloning pSCOOP12-SCOOP12
SCOOP12-R	CTCGCCCTTGCTCACCATGGAGGGGGCTGGAGTGCG
SCOOP12-Va+Co-BamHI-F	GTGGATCCCTTCCTTCGGGT	Cloning SCOOP12 coding region without signal peptide for protein expression in E.coli
SCOOP12-Va+Co-HindIII-R	GCAAGCTTTTAATATTTTCCGTAA
SCOOP12-BamHI-F	CGGGATCCATGAGAAATACAATTTCCTCAAAAATGG	Cloning full-length SCOOP12 coding region
SCOOP12-StuI-R	GAAGGCCTATATTTTCCGTAATCTATGGC
SCOOP12-R42R43-AA-F	GTCCTACTAACCGGAGCGGCATTGATGGGTTCGGGC	Mutating SCOOP12 R42R43 to AA
SCOOP12-R42R43-AA-R	GCCCGAACCCATCAATGCCGCTCCGGTTAGTAGGAC
qSCOOP1-F	CATGCTTCTTCTTCTTCTCAGC	RT-qPCR
qSCOOP1-R	CCTCCCAGTTATTGAGAGTTGT
qSCOOP4-F	CGTCTCCAACAAAGGAACAAAT
qSCOOP4-R	TTATCTTTAGGCGATGCAGAGT
qSCOOP6-F	CGTTATGTTGTCGTTCTGGTTT
qSCOOP6-R	ATTATTCCCCCATTCGGCATAT
qSCOOP7-F	TGTTTTGGTTCTGCTGCTTATC
qSCOOP7-R	ATTTAGGGAGTGTGTTCGTTCT
qSCOOP8-F	TTCTCAACAAGAATCACTCCCA
qSCOOP8-R	TCCACTGATTGATCCCTCAAAA
qSCOOP9-F	GTGGCTCTTCTCTGTATCTTCA
qSCOOP9-R	GTGGTTTCACATATATGCCACC
qSCOOP10-F	CGTTTCTTTCTCGTACCGAATC
qSCOOP10-R	TGGCACTGTTGGGCTTATAATA
qSCOOP11-F	TTTGCTGCTTTGTACCTTTCTC
qSCOOP11-R	TTGATGCTCCAACATCCATTTG
qSCOOP12-F	AACATTCAGTCCTACTAACCGG
qSCOOP12-R	TCAGCATCATTAAAACGTCCAC
qSCOOP13-F	GAACAGCGTGTGGATTATGATT
qSCOOP13-R	CTTTTCCTTTGCGCGATTTAGA
qSCOOP14-F	ACGCAACCTACGTAACAATTTG
qSCOOP14-R	TGATGTAGAAGGCGGTACAAAA
qSCOOP15-F	CTACAAGGTACTCGGATTCTCC
qSCOOP15-R	CTTTGGTTGAGTTAGAGTGCAC
qSCOOP20-F	TATGAATCTCCAAGCCAAAGGA
qSCOOP20-R	GCACCGATCTTGAGATCTCTTA
qSCOOP23-F	AGGAAGGAAATAGGAAAAGGGG
qSCOOP23-R	ATGATCTTTTGAATGAGCTCGC
qMIK2-F	CTCCACACAAATAAGCTTACCG
qMIK2-R	TTAACTTGCCAAAAGAATCGGG
qCYP81F2-F	CTTCTTGCAGATTTGACGTTCA
qCYP81F2-R	TCCTTGTTATGAACCTGGTCTC
qWRKY30-F	GCAGCTTGAGAGCAAGAATG
qWRKY30-R	AGCCAAATTTCCAAGAGGAT
qUBQ10-F	AATTGGAGGATGGTCGTACTTT
qUBQ10-R	CAAAGTCTTGACGAAGATCTGC
qFOXG_11846-F	AGCAGACAGCTGCCCTGA
qFOXG_11846-R	GCACATTCGCCATTATCG
qGAPDH-RT-F	GTCGGCAACGATGGCAACGA
qGAPDH-RT-R	CAAGATGGGCCTTGGCCTTC
Salk_061769-LP	AACGGATCGATTCCTTCTGA	Genotyping mik2-1
Salk_061769-RP	TTTTGCCTGATAGCCGATTC
Salk_046987-LP	GGAATCAGACTCTTAACCAA	Genotyping mik2-2
Salk_046987-RP	ACCCGACCCGACCATAACCG
pMIK2-246-R	ACTCTTCTTAATATCA	Sequencing primers
MIK2-502-F	TTAGATACTCTCCATC
MIK2-1064-F	CAAGTTAACCGCGTTG
MIK2-1679-F	ACCGATTCAGTTCCGA
MIK2-2246-F	CAGGAGGAGAAACATT
FoXG_11846-UP-F	TCTTCACCACCCAATCCACT	Amplification of upstream sequences of FoSCOOPL
FoXG_11846-UP-R	CCAAAATAGCATTGATGTGTTGACCTCCAAGTACACCTAGACAGTAAAG
FoXG_11846-Down-F	CTATCGCCTTCTTGACGAGTTCTTCTGAAACCATGCGTCCTCTTCGTCG	Amplification of downstream sequences of FoSCOOPL
FoXG_11846-Down-R	CGAGAGTCTGATACAGAGCAC
FoXG_11846-Nest-F	TCACGGATTCTCAACTGGAA	Amplification of gene replacement cassette
FoXG_11846-Nest-R	TGGCATCTTCAGAGTGGCACG
NEO-F	GGAGGTCAACACATCAATGCT	Amplification of geneticin resistance marker sequence
NEO-R	TCAGAAGAACTCGTCAAGAAG
FoXG_11846-ID-F	CGAGGAGCCGTGGTGATC	Identification of FoSCOOPL deletion mutants
FoXG_11846-ID-R	AGTGGTCAGATCAGTTATTG
