# Supplementary material for: The Arabidopsis MIK2 receptor elicits immunity by sensing a conserved signature from phytocytokines and microbes
Source: Nat Commun. 2021 Sep 17;12:5494. doi: 10.1038/s41467-021-25580-w (PMC8448819; doi:10.1038/s41467-021-25580-w)
Supplement: Supplementary file 7 — Supplementary Dataset 4 [file 41467_2021_25580_MOESM7_ESM.xlsx]

## Sheet: Peptide
Supplementary Data 4: Peptides used in this study
Peptide Name	Sequences (N'→C')
flg22	QRLSTGSRINSAKDDAAGLQIA
Pep1	ATKVKAKQRGKEKVSSGRPGQHN
PIP1	RLASGP(OH)SPRGRGH
SCOOP4	RGIVKPPIASFHSASPKDKGP
SCOOP6B	MISEARPSKSKKGGGR
SCOOP7B	PNAGIRAGPSKSGQGGGR
SCOOP8	SNIDFEGSISGQAGGG
SCOOP10B	PNGDIFTGPSGSGHGGGR
SCOOP12	MGSGASGPVRSSQSSQAGGR
SCOOP13	RPPTAPIYLPPSKSRKGKGP
SCOOP14	RSMAPPIFVPPSTSHKGQGP
SCOOP15B	RPPTPRVAVHSNSTKGKGP
SCOOP20	KIGASGSNSGRAPSC
SCOOP23	KIAVGGSDSVRAHSK
STMP4	GAPIVFTPPSSSCGGSP
SCOOP12SS/AA	MGSGASGPVRSAQASQAGGR
TAMRA-SCOOP12	TAMRA-MGSGASGPVRSSQSSQAGGR
FocSCOOPL	MAQSWLKEESSSSHSERAGGR
FolSCOOPL	MAQSWLKEEYSSSHSERAGGR
Fo47SCOOPL	MAQSWLKEEYLSSHSERAGGR
FgSCOOPL	MAQSWLIEEGSSSHSKRAGGR
FpgSCOOPL	MAQSWLIEEGSSSHPERAGGR
CuSCOOPL	PPRGSGGSSSGHGGGR
VeSCOOPL	PPRGSGGSGSGHGGGR
AtSCOOPL	PPRGPGGSGSGHGGGR
AaSCOOPL	PPRGSGGPGGSGHGGGG
