# Supplementary material for: The Arabidopsis MIK2 receptor elicits immunity by sensing a conserved signature from phytocytokines and microbes
Source: Nat Commun. 2021 Sep 17;12:5494. doi: 10.1038/s41467-021-25580-w (PMC8448819; doi:10.1038/s41467-021-25580-w)
Supplement: Supplementary file 9 — Source Data [file 41467_2021_25580_MOESM9_ESM.zip]

Archive with 3 entries (2 files):
- 282648_3_data_set_5818975_qxsrqh/
- 282648_3_data_set_5818975_qxsrqh/Source Data of box plots and charts-0813.xlsx
- 282648_3_data_set_5818975_qxsrqh/Source data of gel blots.pdf
