# Supplementary material for: The Arabidopsis MIK2 receptor elicits immunity by sensing a conserved signature from phytocytokines and microbes
Source: Nat Commun. 2021 Sep 17;12:5494. doi: 10.1038/s41467-021-25580-w (PMC8448819; doi:10.1038/s41467-021-25580-w)
Supplement: Supplementary file 9 — Source Data [file 41467_2021_25580_MOESM9_ESM.zip › 282648_3_data_set_5818975_qxsrqh/Source Data of box plots and charts-0813.xlsx]

## Sheet: Fig. 1c
Fig. 1c
WT		rlk7		RLK7/rlk7				RLK7ECD-MIK2TK/rlk7						Group 1	Group 2	p
H2O	PIP1	H2O	PIP1	L4-H2O	L4-PIP1	L5-H2O	L5-PIP1	L9-H2O	L9-PIP1	L16-H2O	L16-PIP1			WT-H2O	rlk7-H2O	0.879878
33.192	21.778	32.454	33.074	30.786	16.171	30.741	14.893	26.618	8.749	29.127	12.888			WT-H2O	RLK7/rlk7 L4-H2O	0.412064
31.807	23.596	32.122	27.043	26.193	19.954	28.027	14.893	28.131	5.426	24.084	12.431			WT-H2O	RLK7/rlk7 L5-H2O	0.209784
32.586	23.273	28.901	32.653	32.127	17.15	29.864	11.963	24.218	6.525	31.393	8.477			WT-H2O	RLK7ECD-MIK2TK/rlk7 L9-H2O	0.109563
32.091	20.859	31.113	24.371	30.457	18.861	25.41	15.444	25.773	10.322	26.77	13.197			WT-H2O	RLK7ECD-MIK2TK/rlk7 L16-H2O	0.138659
30.889	25.621	28.176	30.02	28.128	21.59	27.93	19.894	29.834	6.777	29.231	9.406			WT-H2O	WT-PIP1	8.06561e-15
33.687	24.145	33.356	31.546	27.017	21.347	28.262	13.352	27.623	8.641	28.504	8.633			WT-PIP1	RLK7/rlk7 L4-PIP1	5.08547e-06
29.621	22.532	32.902	30.917	31.521	17.518	28.355	17.72	31.096	5.559	30.913	11.088			WT-PIP1	RLK7/rlk7 L5-PIP1	1.40198e-13
32.304	22.907	27.495	29.552	33.411	17.308	26.266	18.251	28.55	6.464	26.127	4.582			WT-PIP1	RLK7ECD-MIK2TK/rlk7 L9-PIP1	1.7125e-21
26.526	25.725	26.096	28.892	28.502	21.31	30.291	13.191	28.786	6.529	25.407	12.625			WT-PIP1	RLK7ECD-MIK2TK/rlk7 L16-PIP1	5.29122e-18
27.273	21.239	32.537	30.46	31.769	21.594	33.007	15.697	29.559	10.907	28.696	13.249			RLK7/rlk7 L4-PIP1	RLK7/rlk7 L5-PIP1	8.23374e-05
29.139	19.381	29.75	32.355	30.12	20.593	32.019	12.31	26.414	6.524	24.553	6.053			RLK7/rlk7 L4-PIP1	RLK7ECD-MIK2TK/rlk7 L9-PIP1	1.7683e-12
27.522	21.978	29.766	31.245	30.159	13.95	28.945	10.994	30.399	9.353	32.356	6.429			RLK7/rlk7 L4-PIP1	RLK7ECD-MIK2TK/rlk7 L16-PIP1	4.67763e-09
30.178	24.687	30.207	29.555	30.669	19.712	29.055	15.462	26.508	3.528	26.859	7.139			RLK7/rlk7 L5-PIP1	RLK7ECD-MIK2TK/rlk7 L9-PIP1	4.16026e-09
29.944	26.602	31.161	31.123	24.511		26.738	16.28	25.184	10.675	23.966	13.009			RLK7/rlk7 L5-PIP1	RLK7ECD-MIK2TK/rlk7 L16-PIP1	4.5719e-05
30.748	26.978	29.184	30.541	29.91		24.608	13.88	26.416		27.494	11.897			RLK7ECD-MIK2TK/rlk7 L9-PIP1	RLK7ECD-MIK2TK/rlk7 L16-PIP1	0.0172291
31.827	25.321						12.268
32.539	25.436
29.058	24.02
29.003	25.685
28.62	23.844
30.429	26.449
30.514	24.345
32.53	25.841
30.342	24.894
26.757	16.28
30.542	19.518
28.922
28.388

## Sheet: Fig. 1d
Fig. 1d
	RLK7/rlk7				RLK7ECD-MIK2TK/rlk7					Group 1	Group 2	p
	L4-H2O	L4-PIP1	L5-H2O	L5-PIP1	L9-H2O	L9-PIP1	L16-H2O	L16-PIP1		RLK7/rlk7 L4-H2O	RLK7/rlk7 L5-H2O	0.889951
repeat 1	89448	239291	91991	275783	172182	1753777	151315	3868648		RLK7/rlk7 L4-H2O	RLK7ECD-MIK2TK/rlk7 L9-H2O	0.0469324
repeat 2	96028	252204	85583	220663	115828	1827311	119583	1259772		RLK7/rlk7 L4-H2O	RLK7ECD-MIK2TK/rlk7 L16-H2O	0.0661144
repeat 3	92948	283681	103288	252086	133216	2926668	107288	2844613		RLK7/rlk7 L4-H2O	RLK7/rlk7 L4-PIP1	0.000356672
repeat 4		318922		358908		3467034		3037378		RLK7/rlk7 L4-H2O	RLK7/rlk7 L5-PIP1	0.00332076
repeat 5						1491639		940879		RLK7/rlk7 L4-H2O	RLK7ECD-MIK2TK/rlk7 L9-PIP1	0.00502634
										RLK7/rlk7 L4-H2O	RLK7ECD-MIK2TK/rlk7 L16-PIP1	0.0211876
										RLK7/rlk7 L4-PIP1	RLK7/rlk7 L5-PIP1	0.92616
										RLK7/rlk7 L4-PIP1	RLK7ECD-MIK2TK/rlk7 L9-PIP1	0.00233899
										RLK7/rlk7 L4-PIP1	RLK7ECD-MIK2TK/rlk7 L16-PIP1	0.0121731
										RLK7ECD-MIK2TK/rlk7 L9-PIP1	RLK7ECD-MIK2TK/rlk7 L16-PIP1	0.88936

## Sheet: Fig. 2b
Fig. 2b
Shoot
	SCOOP1	SCOOP4	SCOOP6	SCOOP7	SCOOP8	SCOOP9	SCOOP10	SCOOP11	SCOOP12	SCOOP13	SCOOP14	SCOOP15	SCOOP20	SCOOP23
Repeat 1	3.99	6.12	51.55	5.19	9.68	4.45	237.43	9.79	2.68	27.51	75.1	15.39	0.19	1.26
Repeat 2	2.27	12.92	83.17	3.83	6.32	5.86	439.67	14.69	4.49	50.68	115.29	22.7	0.58	1.34
Repeat 3	2.95	9.78	37.28	3.21	5.83	5.31	350.07	7.98	5.6	36.39	108.31	18.69	0.24	1.78
Root
	SCOOP1	SCOOP4	SCOOP6	SCOOP7	SCOOP8	SCOOP9	SCOOP10	SCOOP11	SCOOP12	SCOOP13	SCOOP14	SCOOP15	SCOOP20	SCOOP23
Repeat 1	0.59	0.7	5.12	42.18	1.68	5.22	3.57	12.96	35.29	19.11	6.01	0.56	10.35	3.8
Repeat 2	0.29	0.88	7.96	26.86	1.71	6.32	4.42	15.13	44.17	34.83	7.97	0.98	26.06	3.77
Repeat 3	0.43	1.08	6.69	22.82	1.25	5.59	6.68	8.86	53.46	22.47	7.31	0.75	17.2	4.82
Leaf
	SCOOP1	SCOOP4	SCOOP6	SCOOP7	SCOOP8	SCOOP9	SCOOP10	SCOOP11	SCOOP12	SCOOP13	SCOOP14	SCOOP15	SCOOP20	SCOOP23
Repeat 1	11.32	12.41	1.06	0.15	0.37	3.85	341.53	3.38	0.15	6.04	5.12	113.78	0.016	0.19
Repeat 2	6.93	19.5	0.63	0.11	0.46	2.94	535.11	4.45	0.56	9.57	6.52	59.6	0.031	0.29
Repeat 3	8.08	16.48	0.67	0.1	0.36	2.56	418.86	2.36	0.3	7.31	6.97	76.12	0.007	0.28
Flower
	SCOOP1	SCOOP4	SCOOP6	SCOOP7	SCOOP8	SCOOP9	SCOOP10	SCOOP11	SCOOP12	SCOOP13	SCOOP14	SCOOP15	SCOOP20	SCOOP23
Repeat 1	5.86	0.59	0.14	0.06	0.05	1.11	1.79	0.27	0.03	14.51	2.27	9.95	0.012	0.68
Repeat 2	3.49	0.71	0.19	0.13	0.09	1.53	1.95	0.46	0.05	20.81	2.31	11.63	0.008	0.71
Repeat 3	3.78	0.95	0.17	0.11	0.07	0.88	2.73	0.29	0.28	11.66	2.68	6.86	0.004	1.08

## Sheet: Fig. 2d
Fig. 2d
H2O	SCOOP4	SCOOP6B	SCOOP8	SCOOP10B	SCOOP12	SCOOP13	SCOOP14	SCOOP15B	SCOOP20	SCOOP23	STMP4		Group 1	Group 2	p
27.464	11.908	5.72	11.265	1.931	9.863	3.306	6.691	19.384	8.303	7.234	25.13		H2O	SCOOP4	2.96717e-12
27.762	13.445	6.356	9.886	2.95	11.333	2.099	5.282	20.272	7.722	11.355	24.633		H2O	SCOOP6B	2.07726e-14
25.117	10.541	8.27	11.869	1.648	13.516	3.237	5.271	21.048	11.121	8.869	25.417		H2O	SCOOP8	3.77972e-12
24.145	11.13	7.521	7.39	0.965	8.602	2.758	4.504	17.842	10.536	12.437	26.733		H2O	SCOOP10B	4.02994e-18
27.389	12.609	6.274	8.604	0.873	9.739	3.628	5.562	18.091	8.687	10.356	22.549		H2O	SCOOP12	1.35337e-12
23.915	9.238	9.973	12.005	1.295	11.462	4.184	5.684	18.821	11.125	9.329	23.703		H2O	SCOOP13	1.50387e-17
21.134	13.39	7.696	12.609	1.575	12.154	2.281	5.103	15.95	10.689	8.783	23.652		H2O	SCOOP14	1.4565e-15
25.221	10.15	10.282	9.02	2.311	13.264	3.073	6.159	16.346	12.034	9.201	24.346		H2O	SCOOP15B	7.29953e-07
22.845	12.11	8.333	11.338	1.193	11.349	4.379	6.901	19.511	9.319	10.255	23.265		H2O	SCOOP20	7.777e-13
22.756	12.635	7.954	10.231	2.597	8.979	3.124	6.096	18.786	9.859	9.978			H2O	SCOOP23	7.72783e-13
	13.986	9.103		1.804	10.095	2.562		19.781					H2O	STMP4	0.649328
													SCOOP4	SCOOP6B	4.1669e-06
													SCOOP4	SCOOP8	0.0444194
													SCOOP4	SCOOP10B	6.60476e-15
													SCOOP4	SCOOP12	0.158801
													SCOOP4	SCOOP13	1.44723e-13
													SCOOP4	SCOOP14	3.58222e-10
													SCOOP4	SCOOP15B	1.70485e-09
													SCOOP4	SCOOP20	0.00569042
													SCOOP4	SCOOP23	0.00365529
													SCOOP6B	SCOOP8	0.00200951
													SCOOP6B	SCOOP10B	4.64428e-11
													SCOOP6B	SCOOP12	0.000216347
													SCOOP6B	SCOOP13	5.10385e-09
													SCOOP6B	SCOOP14	0.000380827
													SCOOP6B	SCOOP15B	3.64728e-13
													SCOOP6B	SCOOP20	0.00515957
													SCOOP6B	SCOOP23	0.0100651
													SCOOP8	SCOOP10B	2.28026e-12
													SCOOP8	SCOOP12	0.482735
													SCOOP8	SCOOP13	6.2211e-11
													SCOOP8	SCOOP14	2.26229e-07
													SCOOP8	SCOOP15B	4.14609e-10
													SCOOP8	SCOOP20	0.496212
													SCOOP8	SCOOP23	0.374359
													SCOOP10B	SCOOP12	1.72139e-13
													SCOOP10B	SCOOP13	0.000121666
													SCOOP10B	SCOOP14	6.92822e-11
													SCOOP10B	SCOOP15B	6.17606e-19
													SCOOP10B	SCOOP20	3.95878e-13
													SCOOP10B	SCOOP23	9.45204e-13
													SCOOP12	SCOOP13	4.7056e-12
													SCOOP12	SCOOP14	1.83576e-08
													SCOOP12	SCOOP15B	3.42473e-10
													SCOOP12	SCOOP20	0.149999
													SCOOP12	SCOOP23	0.102767
													SCOOP13	SCOOP14	1.48011e-07
													SCOOP13	SCOOP15B	4.34984e-18
													SCOOP13	SCOOP20	1.49551e-11
													SCOOP13	SCOOP23	3.67988e-11
													SCOOP14	SCOOP15B	1.25044e-15
													SCOOP14	SCOOP20	1.19925e-07
													SCOOP14	SCOOP23	3.13456e-07
													SCOOP15B	SCOOP20	3.56434e-11
													SCOOP15B	SCOOP23	3.40523e-11
													SCOOP20	SCOOP23	0.805084

## Sheet: Fig. 2g
Fig. 2g
	Means						H2O			SCOOP10B				SCOOP12				SCOOP13			SCOOP14
Time (s)	H2O	SCOOP10B	SCOOP12	SCOOP13	SCOOP14	Time	repeat 1	repeat 2	repeat 3	repeat 1	repeat 2	repeat 3	repeat 4	repeat 1	repeat 2	repeat 3	repeat 4	repeat 1	repeat 2	repeat 3	repeat 1	repeat 2	repeat 3
20	57687	41087.5	33182.2	43903.7	47793.7	20	64547	71134	37380	62078	51800	20375	30100	20689	24284	47507	40249	32429	39862	59420	48470	22889	72022
21	55669	37575	30269.5	45008	51060.3	21	64185	65069	37754	54078	46950	18200	31073	20329	18796	36041	45912	34058	40665	60301	52978	22055	78148
22	54593	37303	29908.8	47458.3	51099	22	65444	61351	36984	53246	49299	15307	31359	19987	15969	35526	48153	36744	43777	61854	52142	21653	79502
23	52859	39454	32765.2	49779	56236.3	23	63198	59782	35596	56235	55046	13862	32672	19687	16265	46180	48929	38983	45162	65192	62408	23702	82599
24	52644	39233.5	33155.5	49886	62085.7	24	67303	57117	33512	56035	54876	13591	32432	23199	17496	40577	51350	38795	43831	67032	70593	29048	86616
25	50266	44339.5	35703.2	49849.7	60925.7	25	63638	55589	31572	65383	65614	13065	33298	24000	23449	37924	57440	36600	44165	68784	66503	31237	85037
26	56023	39661	39899.2	50188.3	60929.7	26	73861	59581	34627	54956	55421	13901	34365	22098	22667	49192	65640	33692	43996	72877	70787	30682	81320
27	59966	43175	43416.5	50995.3	59126	27	76696	62925	40278	58392	56920	19430	37956	21968	24602	45717	81379	31549	45036	76401	69311	29801	78266
28	61313	42399	49803.8	51115.3	56172.7	28	78404	68523	37011	51388	55742	19056	43409	24032	27079	44884	103220	30858	47011	75477	63906	29300	75312
29	63354	42378	53077.5	50958	53774.7	29	81412	67654	40996	47799	54404	20352	46956	25393	27744	49553	109620	31668	46281	74925	58275	29775	73274
30	61034	45416.5	58925.5	51892	52578.3	30	77690	62429	42983	49776	58847	21986	51057	25414	30780	55188	124320	30679	46283	78714	54308	31693	71734
31	58826	57667	65160.8	52859.7	54780.3	31	76474	62733	37271	63855	70446	32298	64069	26747	31771	64718	137407	29123	47007	82449	53398	31753	79190
32	57566	60193.2	74617.8	51814	55014.3	32	76099	63033	33567	85270	74003	26347	55153	31802	33545	81506	151618	26654	48270	80518	52259	31265	81519
33	52994	62817.8	77883.8	51277	54917.3	33	68208	60190	30584	92977	73338	28035	56921	37721	39646	83702	150466	25360	49456	79015	55712	30885	78155
34	50038	64119.8	75614.5	52376.7	54133.3	34	65287	55170	29656	100325	70113	28551	57490	37475	40918	84648	139417	24078	50407	82645	59120	31596	71684
35	50559	63871.8	78941.2	52277.7	51556	35	63849	56445	31384	91337	75712	29734	58704	38705	38209	84429	154422	23508	47722	85603	54078	30858	69732
36	49540	60574.5	88341.5	52044.3	52848	36	62049	55491	31081	83993	64664	30525	63116	39990	38929	98053	176394	23854	46579	85700	61020	28581	68943
37	50634	58063	97423.5	53492	55721.3	37	68018	56025	27858	78021	60854	29433	63944	42233	40655	111649	195157	27334	46742	86400	64971	28377	73816
38	53604	61371.5	105856	54255.3	58535.7	38	66291	67119	27403	77461	73951	27340	66734	44110	43107	116472	219737	31615	46792	84359	63037	29066	83504
39	53216	63992.2	116620	59203	59276.3	39	61839	70555	27253	86832	73439	25858	69840	46201	46150	129552	244578	34420	48077	95112	64811	29351	83667
40	51227	66411	126230	63459	57826.7	40	56501	71459	25720	97161	68447	24794	75242	47551	49291	155549	252531	42834	52985	94558	61964	28172	83344
41	49978	73680.8	132944	63298	56611	41	56172	69758	24005	108475	77645	25181	83422	46921	54972	168485	261397	45680	50607	93607	60549	27520	81764
42	48784	80129.2	137483	59078	56888.7	42	59382	64138	22832	120065	82841	27093	90518	49887	59198	176832	264014	40715	46638	89881	63759	26142	80765
43	46715	89019.8	145125	55997.3	57039.3	43	58068	59783	22293	140090	89143	31873	94973	72564	61161	187853	258923	36365	47498	84129	64378	26015	80725
44	45085	98953	149688	54153.7	54144.3	44	56867	56111	22278	157480	98634	35396	104302	71478	66720	206086	254470	34464	47756	80241	55211	26486	80736
45	44199	102838	152959	53638	50872	45	57056	54048	21492	151315	106187	40023	113829	72287	71252	211803	256494	33025	46075	81814	50479	26614	75523
46	45672	110688	161407	51105.3	49276.3	46	59953	56253	20811	152107	117879	50887	121879	81948	76157	225178	262346	30944	42521	79851	50695	28229	68905
47	45190	123622	169871	50137	49427.3	47	64400	51644	19525	159169	144969	61237	129114	90987	80956	240077	267465	32593	39640	78178	54444	27294	66544
48	40776	128304	177148	51008.7	49288.3	48	57009	46834	18486	164302	146970	70666	131276	98755	86644	252058	271133	31102	41551	80373	56577	26406	64882
49	39676	130765	182990	51018	49608.3	49	52266	47091	19671	167595	142669	81763	131033	107399	90904	259193	274463	29134	42446	81474	58514	27470	62841
50	40627	136550	188672	51608.7	49549.3	50	51292	48131	22459	172592	148276	95726	129607	117246	93973	263763	279705	30688	42965	81173	57547	27520	63581
51	42029	143062	192154	52314.7	50252	51	56646	46450	22992	172734	158959	110601	129955	125563	95478	268596	278977	33379	41775	81790	57052	26253	67451
52	40845	149619	195156	52361.3	51792	52	55203	44322	23010	173125	170947	124107	130297	132804	95885	274290	277647	34507	41027	81550	59147	26980	69249
53	40550	156153	198126	51956.3	54820.7	53	54829	43023	23797	173421	186634	135231	129325	140856	97724	277293	276633	34300	42030	79539	63830	27728	72904
54	38541	162390	200034	50846	54375.7	54	52468	38612	24542	174328	204033	144337	126863	146826	99620	278151	275539	34032	40819	77687	59229	27445	76453
55	36688	167466	201714	49670.7	55689	55	51853	34015	24195	174494	220475	150943	123952	152450	102538	277972	273894	34430	39011	75571	56590	25989	84488
56	34500	173398	203528	49889.7	54493.7	56	50221	30447	22831	174400	240370	156974	121849	156603	106257	276957	274297	36919	38046	74704	55369	24309	83803
57	33022	176455	205584	50114	51825	57	49358	28144	21565	174643	250656	159776	120744	160885	113049	275508	272896	40235	35695	74412	56074	22480	76921
58	32701	176940	206896	49683	48471	58	49922	28805	19375	174136	254104	158367	121153	168351	116100	273582	269551	43993	35034	70022	54618	20390	70405
59	32832	175926	207390	50776.3	46154.3	59	51268	30409	16820	172295	254485	156265	120657	166555	120546	274177	268280	46003	35179	71147	52498	18678	67287
60	33909	174734	207369	51517	47585.7	60	49836	36073	15819	166010	255783	153727	123414	167492	123763	270862	267360	46438	35668	72445	54451	18760	69546
61	39021	172789	205046	52531.7	47752.7	61	50536	51899	14627	162710	252863	151345	124238	165518	125219	267907	261538	45793	38514	73288	53020	20562	69676
62	39994	170660	203564	51678.3	45951.7	62	50279	55259	14443	160737	250108	145904	125892	165346	126788	263256	258864	44840	42416	67779	49502	22741	65612
63	37040	167532	201169	48871.3	44117	63	47574	50053	13493	154078	246655	141237	128160	164063	127473	257873	255267	43399	44798	58417	44639	25696	62016
64	34320	162590	199371	47798.3	43267	64	47057	42851	13053	145680	239499	134796	130387	162893	127602	252887	254103	40938	45769	56688	41195	26169	62437
65	35767	159276	197444	46660.7	43888.3	65	54661	37923	14716	143109	230434	129712	133848	161202	128232	246004	254340	38270	46332	55380	42730	25207	63728
66	34330	158940	196235	47559.3	43891.7	66	50832	34788	17370	144826	225357	125221	140354	159592	128080	241100	256168	37983	42853	61842	42423	24677	64575
67	32618	158582	193996	49790.3	42350.7	67	47055	32820	17978	144118	222361	121397	146451	156292	127682	236943	255065	38233	41286	69852	39435	24488	63129
68	32447	157145	191827	50807.3	41957	68	46513	33811	17017	142893	219624	117295	148769	152147	129382	235573	250207	35553	40066	76803	36133	25266	64472
69	31710	155215	187958	50168	41588.3	69	47980	31075	16074	143119	215230	113067	149443	145417	126292	233254	246867	31394	38728	80382	36453	25679	62633
70	30236	154069	184513	52256.7	40824.7	70	45901	30117	14690	146170	210611	109104	150391	139489	125513	226834	246216	31007	37995	87768	38079	25467	58928
71	29510	155008	182554	52158	40848.7	71	43223	31841	13466	152982	208332	107293	151423	134125	122937	223057	250096	32996	37837	85641	42546	27053	52947
72	28424	157683	182360	48921.3	41064.3	72	41524	30775	12973	163119	206180	106349	155083	130798	121799	221880	254964	33770	36645	76349	45901	26877	50415
73	27343	158478	182934	47876.7	38999.7	73	40603	27841	13585	171364	203024	103954	155570	127812	121964	226190	255768	33100	34993	75537	42924	24048	50027
74	25457	160145	183849	45834.7	37211.3	74	37557	25145	13668	176515	201486	104094	158484	126281	123577	229985	255553	33175	33957	70372	40372	21130	50132
75	23842	160544	184004	43602.3	36550.7	75	35355	23380	12791	177669	200612	105980	157915	124505	124334	234175	253000	34115	33735	62957	38437	20236	50979
76	22838	160896	185256	42724	37473.7	76	34746	22370	11399	176228	201183	109399	156776	122862	124191	242204	251766	36732	32954	58486	38787	21643	51991
77	22968	161526	187294	43983.7	39312	77	35408	23245	10251	171589	202440	114361	157715	121219	123022	249802	255131	42681	33863	55407	40647	21109	56180
78	23171	160712	190898	44375	40575	78	35101	24380	10033	166694	201879	122117	152156	121791	124034	255819	261947	45389	34946	52790	41125	20957	59643
79	23106	163283	196054	46155.7	41714	79	34001	24855	10462	164957	205593	130103	152480	126320	122961	258852	276082	48312	39356	50799	40668	21344	63130
80	23590	167160	200466	48693	43706.7	80	33416	26953	10401	166154	208658	141514	152316	132596	126507	260270	282493	49126	44724	52229	40441	22871	67808
81	23191	175098	206584	49766	45875.7	81	32499	27016	10059	183425	213308	152773	150886	139835	128342	261799	296359	48571	45645	55082	41016	23599	73012
82	20864	181260	211408	47849.7	48138	82	29500	23706	9386	199566	216503	162192	146779	147916	130159	263084	304474	45780	42470	55299	41270	24047	79097
83	19536	180994	217322	47215	50928.3	83	27621	22050	8936	191123	223016	164218	145620	155717	131030	267259	315280	44023	38863	58759	45825	24237	82723
84	18740	178033	221656	47216	52902.7	84	27294	19573	9352	180418	228348	162904	140461	160073	133293	275546	317711	44095	35053	62500	50951	24517	83240
85	19195	179490	223677	46988.7	51469	85	27565	21168	8851	177141	236511	166047	138262	164304	133745	278820	317838	43439	34349	63178	53176	25432	75799
86	19492	183168	231834	45927.7	48122.3	86	27374	22214	8889	178302	248034	167807	138527	169473	135499	284678	337684	44380	34725	58678	48768	26882	68717
87	19612	185953	233469	43716.7	44941	87	26904	22849	9083	171950	260930	171340	139591	176914	137019	293331	326612	42731	34654	53765	45946	28758	60119
88	19292	189147	232073	42486.3	43924	88	26594	22253	9028	164044	273419	173407	145717	183949	134976	301470	307898	40149	35748	51562	47312	29866	54594
89	18548	187833	232011	43291.3	43791.3	89	26543	20444	8657	157067	275021	172975	146268	187273	138195	305217	297360	39910	37204	52760	50435	30480	50459
90	18230	185047	233158	45726.7	44891.7	90	27119	19041	8530	156201	269562	170278	144147	188927	142230	308065	293412	42032	37795	57353	53350	31629	49696
91	17371	182062	235096	48279.3	45660.7	91	25516	18501	8095	152393	264416	168785	142654	189327	148101	311213	291743	48164	36697	59977	53828	32214	50940
92	17108	178878	235637	51913.3	46923	92	24652	18685	7988	148363	256898	170461	139791	189345	149845	310869	292488	56691	37897	61152	54017	33523	53229
93	17323	180539	237132	49495.7	47251.7	93	23856	19769	8343	147048	261362	173556	140189	193208	151393	305003	298923	47829	41376	59282	52734	34986	54035
94	17254	182385	241305	49073	48948.7	94	23944	19704	8114	143929	264128	179554	141928	198223	154097	299118	313783	44611	45519	57089	52007	37964	56875
95	16896	182806	240588	48469	51181.3	95	23076	19760	7853	141494	262787	186683	140262	201396	159455	301127	300375	44235	48615	52557	53092	39647	60805
96	16979	182015	242808	48793.7	53065.7	96	23090	19922	7926	142373	259208	191851	134627	201859	168438	303555	297382	45561	50348	50472	55958	40462	62777
97	16791	182121	243450	51913	54554.7	97	22502	20649	7223	143258	256221	194417	134589	205719	167086	306148	294847	51559	51304	52876	58769	40831	64064
98	16779	182045	245812	53868.3	55786.7	98	23313	20014	7011	142782	256224	193901	135273	210381	170740	310169	291958	55615	51087	54903	61063	40405	65892
99	16257	183476	245280	54218.3	55788.3	99	23199	18927	6645	143947	258523	197137	134298	207225	172236	311821	289839	56157	51458	55040	60444	37812	69109
100	15208	183922	243878	53134.3	58023.3	100	22257	17013	6353	147689	256772	199378	131851	204325	171313	315742	284133	55382	45714	58307	63019	36752	74299
101	14458	182094	242132	53770.3	59826.7	101	21136	15738	6501	145323	258022	197922	127110	204024	174111	311514	278880	55271	44084	61956	63925	38206	77349
102	14048	181345	241698	58504	61233.3	102	20813	15092	6239	141878	259329	199278	124896	206350	178704	308777	272962	63988	46125	65399	65033	39414	79253
103	13590	179895	240458	57817.3	63696.7	103	20139	14498	6134	137523	258226	200955	122876	203622	181544	308817	267849	58976	47116	67360	68727	41985	80378
104	13158	179346	239192	55532	67081.3	104	19546	13823	6106	138844	258626	195523	124389	197975	184720	312394	261681	57428	44059	65109	72142	46083	83019
105	12511	178703	235428	56688.3	70180.7	105	18312	13630	5591	138709	260813	189053	126237	192058	183478	307171	259007	61159	43356	65550	76020	49381	85141
106	12605	176851	232153	57069	70437.3	106	17809	14336	5669	134573	260734	185149	126948	189420	178923	298754	261516	61966	45384	63857	75699	50152	85461
107	12264	173792	231644	57377.7	68802.7	107	16805	14403	5585	129637	258879	182313	124340	186965	178190	296520	264901	62933	47498	61702	72967	50888	82553
108	12158	172306	232055	57596.7	67107.3	108	16709	14305	5460	124995	258986	183962	121283	186833	178946	295953	266489	63899	47888	61003	71125	52198	77999
109	11927	168990	231108	58032	66629.7	109	15877	14428	5475	119412	258947	179130	118472	190789	178797	294421	260427	63659	48737	61700	70959	54058	74872
110	11922	164319	229454	60854	67642	110	16143	14236	5388	116712	248701	176921	114942	193686	177385	290876	255870	65316	50298	66948	69996	58091	74839
111	12691	162302	226228	63158.3	68782	111	17107	15756	5210	117140	242689	176699	112679	193312	173190	283722	254689	67620	50430	71425	68540	62409	75397
112	13508	161920	227180	65619.3	70574.7	112	18185	16823	5516	118794	238454	179881	110549	194608	169124	288938	256051	69775	50701	76382	68102	66916	76706
113	13336	160489	231920	65255	74262.3	113	17333	16822	5853	117010	239920	176755	108271	196738	169848	300889	260204	69838	50853	75074	69817	75137	77833
114	12666	158161	233786	63738.3	76785.7	114	17382	15001	5615	112571	238170	172031	109873	198521	171741	305356	259527	69569	51224	70422	73345	78743	78269
115	11873	155488	233516	63514.7	79012.3	115	16611	13475	5533	110848	232787	170578	107737	196329	173750	305132	258851	69123	52131	69290	76936	79876	80225
116	11860	158146	235032	64517	81689.3	116	16421	12445	6713	107791	237932	178815	108047	194722	177828	309969	257607	69190	52260	72101	81142	80876	83050
117	11669	158932	232852	65698	83361.7	117	16051	11523	7432	105512	237445	186053	106720	192974	179861	304444	254130	70213	52823	74058	81810	82738	85537
118	11280	158379	228202	67100.7	85123.7	118	15140	11488	7211	102947	232959	189738	107872	190619	176044	297724	248423	71229	58147	71926	82678	83083	89610
119	10710	156058	225258	67699.7	88374.7	119	15059	10601	6469	103694	231789	183839	104911	187712	172191	294156	246974	72110	58670	72319	89027	82659	93438
120	10276	152820	221647	69749.7	91013	120	15124	9887	5818	103775	227765	177536	102206	185980	168746	284835	247027	76127	59713	73409	93788	81159	98092
121	10489	149263	219360	74191.7	93441	121	14879	11269	5318	101206	224782	170532	100532	185374	168103	278022	245941	80428	64625	77522	97475	78099	104749
122	10868	146847	216986	77844.7	95073.3	122	15029	12486	5089	99889	219601	168606	99292	186742	168798	272429	239973	83877	66490	83167	98003	78987	108230
123	11779	143928	214624	78229.7	96480.3	123	15069	15501	4768	98854	215951	164203	96702	187631	170124	267307	233436	84445	66469	83775	97669	83470	108302
124	12197	141793	209899	77668.7	99280.3	124	15321	16736	4534	94246	217091	163176	92658	189308	168580	254651	227056	82302	64724	85980	99625	91359	106857
125	11532	140727	205267	77820	104311	125	15200	14438	4959	91955	213115	166836	91002	186060	169282	244535	221190	81846	64650	86964	102407	102782	107743
126	10423	138325	202886	78011.3	110307	126	14426	11804	5039	90347	209032	164494	89428	185103	171023	239964	215454	83118	67261	83655	107528	110349	113045
127	9903	137819	201333	79486.7	113950	127	14111	10690	4908	88510	209284	164372	89109	180635	169945	243281	211470	86878	69442	82140	110536	118104	113211
128	9506	136293	198683	82315.3	115669	128	13849	9818	4850	88948	206927	159686	89612	177235	165470	243517	208511	90874	71486	84586	115229	122988	108789
129	9442	134961	194181	85929.3	117565	129	13949	9784	4593	90253	204118	155968	89504	174873	158557	238526	204768	96316	73759	87713	120454	126156	106085
130	9670	134320	191550	93534.3	121328	130	14111	9948	4950	89541	201224	157566	88948	172298	154429	237008	202467	101166	75793	103644	126214	130105	107666
131	9574	133066	188946	98480.7	122538	131	13507	10470	4745	86334	201128	158261	86540	166738	151707	235759	201581	107489	76608	111345	129566	129704	108344
132	9148	130768	185745	100775	122892	132	12479	10191	4775	84675	199155	154112	85130	164354	145083	232915	200627	114344	77290	110692	129622	129991	109062
133	8771	130211	181502	105151	120280	133	11963	9592	4758	83429	196835	154889	85692	161925	141914	226807	195363	122688	79891	112875	129282	120962	110597
134	8437	127385	177761	105349	118984	134	11313	9192	4807	79746	192185	152464	85146	159403	140372	222876	188394	127593	82067	106388	128742	113881	114328
135	8744	123568	175458	106280	118820	135	11839	9585	4807	78789	187488	144578	83419	157799	140728	216397	186908	130123	88245	100472	131812	106438	118210
136	8604	121061	172247	107728	117542	136	11714	9393	4704	78178	186853	138622	80591	154637	136930	213858	183564	129232	95338	98615	131141	101002	120483
137	8406	118627	169483	112254	114668	137	11587	9086	4544	76948	183777	134791	78992	150163	137025	207898	182846	133671	108031	95061	127023	99055	117926
138	8384	116098	166533	113542	113797	138	11683	9068	4401	74881	181133	131033	77346	145619	136796	204397	179319	131852	113080	95695	125012	103112	113268
139	8091	113272	163855	114491	115156	139	11479	8593	4202	70565	178961	128542	75020	141011	136525	203412	174472	130346	113852	99274	123711	111102	110655
140	7726	111378	160490	117559	116545	140	11224	7922	4031	68664	177508	126432	72907	137566	132761	199928	171703	132062	114982	105633	123928	116450	109258
141	7724	108808	158006	118613	118724	141	11239	7821	4111	65923	177292	121441	70577	137170	127040	199039	168777	134060	116322	105457	121875	124697	109599
142	7587	106998	155133	119139	121700	142	10819	7753	4189	65916	176314	116886	68876	135294	122297	197413	165527	134418	116770	106229	117588	135909	111603
143	7211	104987	153392	116662	126546	143	10174	7453	4005	65888	171301	114234	68525	135649	123283	193382	161254	130801	114551	104634	118720	144730	116187
144	7160	103716	150889	113662	131157	144	10091	7369	4020	67573	167803	110130	69358	135186	122331	189050	156990	125416	111590	103979	122606	152986	117880
145	7492	102542	147146	113887	134615	145	11022	7411	4042	66457	166906	109764	67039	129956	119278	185406	153943	127937	109028	104695	126608	162994	114242
146	7269	100868	143140	116964	137230	146	10578	7349	3880	63736	164195	109098	66444	126642	115579	180924	149413	133657	110107	107127	128864	170594	112233
147	7622	100964	139884	121271	135946	147	10288	8792	3785	62452	164169	112270	64964	124308	112462	176302	146464	139751	111609	112454	128991	167560	111286
148	7812	99897	138032	129585	130705	148	10170	9214	4051	60801	159864	114565	64358	122312	112018	171249	146548	150722	120894	117140	128369	153823	109923
149	7985	98922.2	135383	133636	124454	149	9828	9963	4163	60401	156378	115475	63435	120440	109080	166393	145619	156757	126538	117613	125626	140284	107452
150	8058	97466.8	133488	136532	119058	150	9428	10876	3870	59915	152957	115737	61258	119008	104408	164395	146140	158336	131761	119499	125176	125723	106274
151	7720	95810.8	130860	135231	116444	151	9386	9819	3954	58753	147766	115201	61523	114913	100951	162279	145296	154809	134044	116841	127590	117428	104315
152	7479	93281.2	128962	135773	113018	152	9473	8839	4126	57564	144297	110942	60322	112557	98564	162023	142705	154224	137084	116011	127637	110525	100893
153	7417	91642	126384	134263	110585	153	9790	8041	4420	56804	140664	109074	60026	110320	96257	159629	139330	152544	140968	109277	127209	104423	100123
154	7410	92900.8	123136	135069	110325	154	9200	7677	5352	57333	149131	106248	58891	107166	93536	157637	134204	153579	148592	103035	126817	98299	105859
155	7277	90281.8	121044	136084	112684	155	8529	7465	5837	56086	145512	101567	57962	105614	93604	153536	131422	151518	154634	102099	130144	98882	109027
156	7068	86456	119216	132119	112890	156	8576	7469	5160	54182	137597	98093	55952	100475	94204	152147	130037	143900	152623	99835	129465	102051	107154
157	6998	83798.5	116567	129293	110369	157	9205	7555	4235	52543	133812	93945	54894	96624	93945	147526	128172	139296	150606	97976	124258	103163	103685
158	7124	81993.8	114213	128504	108970	158	9339	8122	3910	51709	131495	90872	53899	94717	90027	144539	127568	137540	148997	98976	122266	104257	100386
159	7100	80372.2	110568	127530	108180	159	8732	8636	3933	50268	128911	88040	54270	92728	85498	139875	124171	135985	147381	99223	119428	108402	96711
160	6927	79797.5	108215	127585	108019	160	8876	8096	3808	49368	129045	86799	53978	91125	82032	137904	121800	136041	149138	97575	115483	114486	94089
161	6849	79868.8	106111	126321	111008	161	8075	8858	3614	48059	129887	87657	53872	89979	79537	135902	119026	135623	150551	92790	116858	124525	91641
162	7468	78948.8	103654	128176	112441	162	8096	10704	3604	47257	128018	87494	53026	87646	77037	133683	116249	137945	154019	92565	116178	130889	90257
163	7685	78634	101716	131643	110231	163	8154	11268	3634	47840	128383	85398	52915	86330	76644	129990	113898	143159	159236	92533	111103	130037	89553
164	7620	78056	99918.5	133759	107860	164	8432	10823	3606	47697	128271	83128	53128	84620	74931	128226	111897	148930	160209	92138	105288	127850	90441
165	7259	76725	97210.5	132385	106253	165	8434	9724	3620	46507	126998	81976	51419	82756	73444	122736	109906	148171	156217	92766	102988	126081	89690
166	6821	75483	95761.5	129006	102999	166	8336	8516	3610	45325	125263	82891	48453	80563	72386	120179	109918	141184	151617	94218	101970	117945	89082
167	6417	75175.5	94075.8	127412	100643	167	8115	7495	3641	45435	125315	81089	48863	77129	72908	118403	107863	136571	149534	96132	102633	110101	89195
168	6052	74518	91261	128000	99629.3	168	7825	6896	3434	44349	123791	81628	48304	73793	70631	115659	104961	136841	150843	96316	104273	104476	90139
169	5953	73548.5	90032.8	126034	96741	169	7446	6906	3508	43715	121359	81121	47999	74164	69411	112771	103785	134656	152086	91360	105848	94526	89849
170	5816	73358	88134	123790	95620.3	170	7165	6642	3640	44327	119572	81462	48071	73497	67648	112654	98737	130730	151962	88678	111339	86259	89263
171	5650	73491	86405.2	122485	93461.3	171	6921	6483	3545	45041	117510	83400	48013	74057	65031	110431	96102	129397	156315	81743	114267	80566	85551
172	5589	72364.5	84312.8	124196	89391	172	6353	6434	3980	44082	116706	80856	47814	72792	62997	107971	93491	132370	163540	76677	109908	75879	82386
173	5644	71199.8	82819.8	123337	86082.7	173	6514	6056	4361	42682	116474	77946	47697	71738	61700	104828	93013	130868	163278	75865	100984	74021	83243
174	5739	69736.8	82007	123678	84088	174	6589	6113	4516	41654	113890	75676	47727	71146	60650	102125	94107	127871	162896	80266	95379	73853	83032
175	5624	68789.8	80282	128023	81669	175	6253	6082	4536	39543	111247	76312	48057	70475	58380	97824	94449	127224	170769	86077	89289	70880	84838
176	5526	67342.8	78543.2	132387	79265	176	6065	5918	4595	37470	109751	74203	47947	69580	54868	95529	94196	126145	178840	92175	85802	69121	82872
177	5955	66348	77162.2	133616	76988.3	177	5959	6069	5838	36731	108980	72983	46698	67110	53679	95289	92571	121709	180898	98240	83899	68667	78399
178	5954	68017.5	76643	130822	75792.3	178	6103	5909	5849	37000	119355	69683	46032	66663	54043	95284	90582	116430	180338	95698	83306	69818	74253
179	5789	65666.5	76847.5	124498	76447	179	6173	6052	5142	37152	112795	66979	45740	66489	54066	96406	90429	112296	173185	88014	84048	73767	71526
180	5844	63262.2	75701.2	120632	77383	180	6964	6062	4507	36713	105225	65560	45551	65884	53013	95013	88895	112228	165480	84189	84090	76772	71287
181	6176	62356.5	73977.5	117888	77991.3	181	8174	6431	3924	36892	103697	64997	43840	64582	52056	92962	86310	110333	161156	82176	83734	76504	73736
182	6420	61560.5	71742.5	113004	77046.7	182	9125	6509	3625	36892	101588	65263	42499	63364	51533	89370	82703	106205	157116	75692	81713	76378	73049
183	6344	61354.2	70079.2	107620	76663.3	183	8817	6671	3543	37496	100867	65466	41588	61741	52250	87089	79237	103038	149721	70100	77275	78251	74464
184	6168	61395.5	67988.5	103660	76478.3	184	7644	7481	3379	37419	101082	66147	40934	59936	51959	84106	75953	98598	142120	70262	73389	79221	76825
185	6466	61111.2	66257.8	101123	73237	185	7687	8393	3318	37598	99695	66619	40533	58509	51500	81414	73608	97076	138613	67680	70062	76467	73182
186	6561	60740.8	65043.2	98362	68787.3	186	7334	9077	3272	37414	98701	66414	40434	56574	50385	79728	73486	94931	138655	61500	66477	72215	67670
187	6714	59951.8	63677.2	95153.3	65739	187	6977	9843	3322	36133	98529	65235	39910	54384	49237	79204	71884	94413	135306	55741	64050	67878	65289
188	6682	59371.8	63101.2	93909	65243.7	188	7024	9723	3298	35284	97938	66163	38102	54027	47499	79222	71657	91568	133646	56513	64904	65001	65826
189	7753	58375.5	62099.5	95435	65145	189	9603	10224	3432	34752	95859	65273	37618	53693	45781	78918	70006	92399	133715	60191	66971	62702	65762
190	8376	57628.2	61389.5	99266.3	64511.3	190	11836	9952	3339	33740	94604	64845	37324	53325	44442	78563	69228	92378	143322	62099	67500	60590	65444
191	7581	56404.5	60395	100572	63211.3	191	10109	9170	3464	32431	93551	62346	37290	51795	43322	78264	68199	91665	147835	62215	66766	57495	65373
192	6372	55920	59316	100076	60717.3	192	7720	7993	3402	31890	93247	61035	37508	50543	42785	77473	66463	91030	149727	59471	63558	53097	65497
193	5615	55868.8	58155.8	99811	57763	193	6199	7221	3424	31468	93981	60108	37918	49764	41474	75890	65495	91996	148803	58634	60202	49015	64072
194	5470	55886.8	56643.8	99240.3	56154.7	194	5766	6943	3701	31120	94919	59559	37949	48001	41015	73782	63777	93390	149921	54410	60179	47369	60916
195	5602	55487.5	55284.2	98686	54260.3	195	5635	7065	4106	30382	94198	58554	38816	47547	39106	71981	62503	92242	151389	52427	58813	45171	58797
196	5844	54618.5	54580.2	97191.7	52505.7	196	5767	7127	4639	29769	92246	58321	38138	47840	37994	70812	61675	89273	150872	51430	57908	42771	56838
197	6070	54392.5	53741.2	94300	51339	197	5559	7239	5411	29892	90573	58883	38222	47051	36970	69111	61833	83941	147072	51887	57969	40229	55819
198	5864	53583.8	53257.8	90017.7	52346.3	198	5268	6995	5328	29814	88428	57353	38740	45962	36841	67622	62606	79769	140039	50245	58511	40991	57537
199	5478	53372.5	52420.8	85701.7	52240.7	199	5247	6775	4411	29839	87149	57201	39301	44906	36732	66127	61918	74819	133011	49275	58348	41630	56744
200	5341	53041.8	52576.2	81901.3	52168.3	200	5223	6804	3996	30053	86571	56589	38954	43675	37474	66235	62921	71487	124680	49537	59095	40998	56412
201	5265	52513	51756.5	80321	51756	201	5336	6629	3831	29407	86701	56459	37485	42343	37608	66215	60860	69144	120540	51279	60135	39328	55805
202	5184	51188.2	50751.2	80613.7	51601.7	202	5332	6740	3479	29040	85198	54245	36270	41739	36898	65229	59139	67998	118772	55071	59359	39100	56346
203	5377	50007.2	50416.8	79705	50476	203	5675	6912	3545	27790	84466	52176	35597	42426	35622	64892	58727	66005	114437	58673	58166	38318	54944
204	5490	49170	49783	77930	50779.3	204	5586	7393	3491	27459	82173	51855	35193	42867	35110	64133	57022	66002	108800	58988	58220	39982	54136
205	5489	48801.8	49625	76873	50955	205	5463	7658	3347	28071	80335	52184	34617	42511	34980	64529	56480	67192	104662	58765	58114	40717	54034
206	5618	48899	49002.5	75963.7	50074.7	206	5685	7724	3446	28509	80562	52586	33939	42082	35367	63573	54988	66822	105679	55390	56755	39679	53790
207	5627	48637	47343.8	76314.3	49286.3	207	5684	7837	3360	27761	80478	51736	34573	39773	35082	61268	53252	65574	110814	52555	55649	38396	53814
208	5473	47999.5	46322.5	77530.3	48334.7	208	5457	7639	3323	27140	78952	51427	34479	37546	34057	60548	53139	65217	116514	50860	52678	37423	54903
209	5340	47776.5	45207.8	78659.3	47684.7	209	5340	7389	3290	27065	78894	50668	34479	36250	33703	58194	52684	63915	122006	50057	51591	36324	55139
210	5131	47737.8	44909.5	77299.7	47436.3	210	5197	6858	3338	27257	79054	50388	34252	36325	33596	57450	52267	62116	121349	48434	53919	35923	52467
211	4895	47488.5	44166.5	75038.7	46247.3	211	5290	6233	3163	26667	78588	49977	34722	35456	33710	56414	51086	61452	116278	47386	54166	34729	49847
212	4861	47313.8	43405	72303	46600.3	212	5264	6055	3265	26714	77249	50698	34594	35303	32658	55186	50473	62028	110078	44803	56482	34102	49217
213	4705	47201.5	42679.2	70902.7	45873	213	5088	5759	3269	26232	76977	50834	34763	35127	30759	55182	49649	62401	107775	42532	54936	33665	49018
214	4742	46881	41534	68506	44844	214	5022	5913	3290	26521	75669	50925	34409	33919	28925	54090	49202	62940	101530	41048	53062	31535	49935
215	4558	46566.5	41074	65551	43708.7	215	4974	5444	3257	26393	74251	51499	34123	34206	28149	53613	48328	60487	94505	41661	50560	30857	49709
216	4520	45933.8	40871.2	64312.7	42458.3	216	4950	5328	3283	25570	73882	50292	33991	33756	28538	53374	47817	58144	93917	40877	48577	31017	47781
217	4478	45565.2	40527	64223	41622.3	217	4879	5497	3059	25416	73327	49656	33862	32982	28735	53391	47000	57471	94271	40927	47627	31037	46203
218	4476	45205	39715.5	64022.7	41332.3	218	4959	5385	3084	25148	72940	49260	33472	32686	28566	51750	45860	56250	94357	41461	47212	31231	45554
219	4570	45804	39187.8	64175	41321.3	219	4943	5611	3157	25273	76109	49070	32764	32557	28014	50626	45554	54177	91364	46984	47663	30727	45574
220	4521	44843	38248.2	63436.7	40262.7	220	5046	5463	3053	24880	74747	49113	30632	32524	27102	49499	43868	51616	86370	52324	46506	29528	44754
221	4548	44435.2	37963.2	61808	39775.7	221	5154	5438	3052	24479	74454	48794	30014	32828	26749	49220	43056	50588	83067	51769	44691	28992	45644
222	4558	44042.5	37540.2	59739	39795.3	222	4868	5681	3125	24945	72498	48828	29899	31470	26558	48731	43402	49232	80426	49559	44191	28793	46402
223	4601	43511.5	37493	56987	39807.3	223	4837	5886	3081	25196	71169	47675	30006	31351	25835	49539	43247	47183	78460	45318	44113	29551	45758
224	4584	43193.5	36972.5	54571.3	40035	224	4951	5672	3128	24222	71517	46683	30352	30578	25755	48921	42636	44206	76526	42982	43827	29773	46505
225	4587	43159.5	36496.2	52937.3	39891.7	225	4672	5699	3391	24366	71195	46095	30982	29841	25792	48372	41980	44301	74139	40372	43136	30567	45972
226	4855	42780.5	35874.8	50611	39586.7	226	4856	5676	4032	23312	70055	45416	32339	29303	24972	47882	41342	44338	69932	37563	42287	30649	45824
227	4828	42363.8	35333.5	48956.7	39019.7	227	4704	5653	4127	22481	69499	44168	33307	29041	24393	47126	40774	43417	66901	36552	41535	29711	45813
228	4781	42398	35096.8	48596.7	38917.7	228	4726	5598	4018	22554	69006	44501	33531	28745	24532	46261	40849	42941	67015	35834	42221	29559	44973
229	4694	42066.5	34954	47715	37581	229	4832	5434	3817	22281	68689	44205	33091	28697	24637	45001	41481	42158	66756	34231	40677	29505	42561
230	4533	41712.5	35269.2	47297.3	37086	230	4778	5410	3411	21757	67898	44041	33154	28362	27597	44881	40237	43101	65144	33647	40544	28781	41933
231	4465	41300.5	34547.8	47877.7	37428	231	4678	5361	3356	22010	66380	43564	33248	27589	25561	44208	40833	43596	65918	34119	42663	27872	41749
232	4544	41062.8	34113.5	47820.3	37669	232	4679	5538	3415	21755	66194	43378	32924	27174	24475	43545	41260	43620	65948	33893	43716	27828	41463
233	4432	40908.8	33584	47400.7	38616	233	4467	5189	3640	21713	65288	43761	32873	26706	23910	42922	40798	42399	65312	34491	44524	28079	43245
234	4586	40206.5	33126	46993.7	37982	234	4739	5121	3897	21222	64438	42324	32842	26130	24247	42515	39612	42712	62685	35584	42606	26925	44415
235	4629	39746.5	32904.5	45690	37238.3	235	4621	5342	3925	20851	64074	41421	32640	25827	23427	42911	39453	42540	58466	36064	40919	26668	44128
236	4534	39452	32504.5	45591	36841.3	236	4731	5318	3552	20203	63851	40763	32991	25678	23326	42410	38604	42625	58864	35284	40341	25732	44451
237	4380	39210	32383.8	46610.7	36485.7	237	4779	5130	3230	19909	63975	40634	32322	25859	23067	41296	39313	43090	61845	34897	40309	25358	43790
238	4763	38997	31777.8	47667	35412	238	4784	5278	4228	20196	63768	40188	31836	25657	22514	40707	38233	43322	64059	35620	40057	24491	41688
239	5495	38859.2	31722.2	49050.3	33927.3	239	4778	5327	6380	19790	63447	40792	31408	25421	22134	41424	37910	43647	66369	37135	38681	23812	39289
240	5559	38330.2	31263	47855.7	33709.7	240	4690	5256	6730	19588	62729	40434	30570	25409	21684	40763	37196	43214	65825	34528	38992	24082	38055
241	5031	38007.5	30845	47366.3	33527	241	4567	5216	5311	18763	62359	40409	30499	25940	21070	39730	36640	43900	66361	31838	37800	24495	38286
242	4699	38054.8	30626.2	46363	33321.3	242	4536	5019	4542	19356	61950	40318	30595	26625	21233	38931	35716	41374	66145	31570	37365	25360	37239
243	4673	37955.5	30242	44871.7	33463.3	243	4624	5081	4313	19664	62390	39235	30533	26160	20483	38854	35471	38174	62574	33867	38318	26005	36067
244	4574	37803.5	29481.8	43674	33074.3	244	4778	4975	3969	19941	62178	39554	29541	24941	20367	37320	35299	36869	59803	34350	37523	26482	35218
245	4484	37021.5	28869	42640.3	33011.7	245	4956	4763	3733	19442	60544	38672	29428	24110	20381	36752	34233	35391	57305	35225	37945	26319	34771
246	4612	36110	28617.5	41578.7	31961.3	246	5077	5105	3653	19051	58840	37531	29018	23743	20251	36795	33681	35257	55139	34340	37073	25211	33600
247	4637	35868	28587	41131.3	31539	247	5078	5086	3747	19074	58592	37232	28574	23497	19951	37211	33689	34794	54322	34278	36119	24787	33711
248	4629	35683.5	28273.8	39697.7	31609.7	248	5274	4889	3725	18431	58614	37640	28049	23001	19763	37702	32629	33471	52640	32982	35942	24365	34522
249	4600	35226	28181.8	39159.7	31693.3	249	5084	5112	3604	17945	58206	37292	27461	23067	19489	37272	32899	34295	50575	32609	36109	23254	35717
250	4528	34554.5	27792	38971.3	32259.3	250	4982	4990	3612	17719	57143	36298	27058	22417	19320	36984	32447	34619	49839	32456	35946	23203	37629
251	4415	34602.2	27540.2	38494.3	32336.7	251	4997	5143	3106	17761	57095	36350	27203	22208	19296	35724	32933	34557	49753	31173	36294	22492	38224
252	4339	34536	26998.5	37647.3	32606.3	252	4860	5017	3140	18132	56900	35984	27128	21994	19199	34717	32084	34216	49518	29208	36716	22230	38873
253	4270	34321.2	26564	36899.7	31745.3	253	4615	5095	3101	17741	55796	36533	27215	21822	19010	34159	31265	33783	48369	28547	35491	22474	37271
254	4420	34079	26590.5	36026	31308	254	4938	4943	3380	17452	55675	36219	26970	22146	18884	33918	31414	33671	47174	27233	36026	22219	35679
255	5333	34166	26201.2	36131.3	30484.7	255	5003	5090	5907	18096	56010	35824	26734	21407	18317	33670	31411	34970	46129	27295	35291	21645	34518
256	5131	33776.2	25951.8	36052	30259.7	256	4913	5256	5225	17394	55162	36049	26500	21078	18098	33661	30970	35443	45208	27505	34892	20952	34935
257	4851	33866.8	25515.8	36004.3	30690.7	257	4956	5052	4545	17616	55875	35813	26163	20464	17917	33077	30605	35431	45466	27116	37303	21057	33712
258	4715	33629	26016.8	35907	30280	258	4797	4973	4374	17289	54822	35827	26578	19620	18037	36104	30306	34622	45953	27146	37195	20365	33280
259	4670	33585.8	25897	36909.7	30351	259	4550	5211	4248	17533	55191	35450	26169	19832	18037	35867	29852	34399	46852	29478	36572	20599	33882
260	4629	33773.2	25261.5	37205.3	29741.3	260	4389	5507	3991	18133	55289	35703	25968	20054	18000	33172	29820	34189	47044	30383	35606	20302	33316
261	4523	33590.8	25149.2	37043	29487.3	261	4344	5271	3953	17890	54345	36091	26037	20635	17479	32709	29774	33706	46442	30981	35440	20851	32171
262	4303	33430.5	24931.5	36773.3	29181.3	262	4379	5124	3405	17745	53817	36282	25878	20230	17916	32258	29322	33391	46699	30230	35300	20852	31392
263	4252	33242	24749.2	35912.7	28451.7	263	4479	4892	3385	18240	52872	35849	26007	20087	17800	31672	29438	33502	45905	28331	33957	20198	31200
264	4260	32694.8	24686.8	35409	28175	264	4526	5056	3198	17781	52228	34961	25809	19693	17710	31717	29627	33245	45403	27579	33681	20033	30811
265	4108	32299	24429.8	34559.7	28386	265	4388	4782	3155	17512	51813	34594	25277	19563	17158	31753	29245	33094	43549	27036	33121	21440	30597
266	4055	32113.8	24313.5	33590.7	28172.7	266	4445	4545	3175	17394	51673	33868	25520	20146	16672	31122	29314	32571	41700	26501	32377	20859	31282
267	4106	31676.2	23935.8	33310.7	28102	267	4546	4650	3121	16969	50957	33227	25552	19938	16549	30555	28701	32346	40604	26982	32191	19977	32138
268	4109	31539.2	23809.5	32987.7	27846	268	4368	4862	3097	16763	51416	32607	25371	20022	16438	30462	28316	31463	40312	27188	32269	19722	31547
269	4135	31235.5	23597	32636.3	27100	269	4518	4849	3039	16676	51225	31938	25103	19624	15875	30364	28525	31306	39548	27055	32375	19171	29754
270	4043	31141.2	23311.8	31964.7	26984	270	4300	4784	3045	16876	50932	31592	25165	19347	15620	30206	28074	31321	38291	26282	31432	20009	29511
271	4116	30677.5	23360.5	31069.3	27191.3	271	4365	4843	3140	16267	50145	31498	24800	19046	16039	29917	28440	30173	37254	25781	32061	19953	29560
272	4088	30772.8	23170.8	30701.7	27217	272	4236	4952	3076	16432	50222	31059	25378	18765	16141	29551	28226	29996	36777	25332	31558	19601	30492
273	4017	30803	22917.5	30614.3	27190	273	4199	4834	3017	16297	50607	31203	25105	18298	16277	29608	27487	30050	35928	25865	31507	19108	30955
274	3998	30719	22612.2	31535.3	27352.7	274	4260	4764	2971	16585	50633	30767	24891	18265	15773	29375	27036	29947	36987	27672	32455	18487	31116
275	3977	30324	22817	31618	27193.3	275	4215	4781	2934	16538	49563	30594	24601	18600	15870	29590	27208	29695	36905	28254	31655	18603	31322
276	4007	30035.2	22526	30204.3	27809	276	4374	4694	2953	16241	49055	30498	24347	18313	15072	30032	26687	28309	35462	26842	32509	19250	31668
277	4160	30187	22468.5	30004.3	27686	277	4449	5009	3022	15808	49517	30796	24627	18330	15560	29695	26289	27810	35727	26476	33853	18495	30710
278	4195	29855.8	22606.2	30741.3	27121	278	4405	5154	3027	15351	49083	30647	24342	18571	15664	29754	26436	27724	37488	27012	32616	18286	30461
279	4161	29767.8	22303.8	30844	26669.7	279	4144	5212	3128	15283	48873	30582	24333	17974	15620	29342	26279	27959	37216	27357	31368	17814	30827
280	4203	29479	22137.2	30423.3	26068.3	280	4221	5240	3148	14999	48945	30017	23955	18283	15748	28632	25886	28217	36607	26446	30854	17008	30343
281	4860	29089	21955	30179.7	25246	281	4174	7191	3215	15434	47536	29276	24110	18310	15441	28759	25310	28492	36377	25670	30499	16429	28810
282	4473	28716.5	21715.2	29490.3	24911.7	282	4118	6105	3195	15156	46988	29347	23375	17754	15304	28709	25094	27191	36099	25181	30867	16270	27598
283	4319	28566.8	21530.5	29051.7	24477	283	4036	5846	3076	14943	46460	29296	23568	17218	15133	28905	24866	27124	35642	24389	29814	16283	27334
284	4345	28507.5	21455.8	28574.7	24703.3	284	4207	5738	3091	15028	45772	29658	23572	16942	15277	28754	24850	26724	35166	23834	29716	16831	27563
285	4298	28277.2	21644.5	28613.3	25016.3	285	4585	5363	2946	14960	45422	29477	23250	17439	15771	28896	24472	27351	34568	23921	30193	17409	27447
286	4394	28447.2	21355.2	28467.3	24687.7	286	4848	5393	2940	15204	45417	30010	23158	17270	15423	28408	24320	27629	33850	23923	30156	16964	26943
287	4344	28282.8	20931.8	28252.7	24585.3	287	4588	5407	3037	15266	45074	29343	23448	16578	14824	27759	24566	27866	33529	23363	30016	17091	26649
288	4242	28063.5	20715.2	27701	24623.7	288	4216	5523	2988	14988	44843	29117	23306	16200	15158	27228	24275	27337	32671	23095	30289	16987	26595
289	4105	27926.5	20370	27425.7	24454	289	4067	5335	2912	14844	44539	29080	23243	15855	14903	26897	23825	26989	32008	23280	29677	16746	26939
290	4184	27700.2	20448.2	27317.3	24379.7	290	4121	5473	2958	14502	44289	29040	22970	16089	14660	26672	24372	27035	31777	23140	28984	16794	27361
291	4231	27760.8	20121.2	27243.7	24561	291	4096	5530	3066	14985	43920	29096	23042	15983	14369	26348	23785	26694	31629	23408	29570	16426	27687
292	4063	27488.2	20152.2	27401.7	24551.7	292	3815	5255	3118	14548	43722	28787	22896	15992	14197	25898	24522	26845	31222	24138	29682	16104	27869
293	4127	27268.2	20385.8	27527.7	24498.7	293	3927	5218	3237	14760	43100	28421	22792	16102	13941	26017	25483	27022	31317	24244	28408	15765	29323
294	4098	27127	20109.8	27203.3	24136	294	3905	5247	3143	14555	42967	28269	22717	16623	13399	25531	24886	26528	31269	23813	27660	15663	29085
295	4212	27162.8	19920.8	27110.7	23504	295	3930	5592	3115	14371	43268	28454	22558	16204	13483	25441	24555	25881	31621	23830	26822	16115	27575
296	4305	27040.2	19646.8	27391.3	23525	296	4507	5398	3009	14493	43322	27989	22357	15942	13407	24779	24459	25425	32588	24161	27315	16126	27134
297	4372	26834	19232	27337.7	23586.7	297	4975	5221	2920	14124	43006	27624	22582	15716	12742	24500	23970	25406	33065	23542	27588	15968	27204
298	4646	26730.5	19252.2	27149	23781.3	298	5348	5458	3133	14450	42504	27569	22399	15375	12754	24558	24322	25541	32002	23904	27559	16353	27432
299	4914	26594	19114.2	26428.3	23602.7	299	5832	6001	2908	14106	42748	27359	22163	15444	12388	24318	24307	25463	30485	23337	27756	16529	26523
300	4876	26442.8	18978.8	26497	23268	300	5685	6083	2859	14090	42323	27405	21953	15067	12371	24184	24293	25966	30415	23110	27258	16155	26391
301	4691	26283.5	19116.8	26602.3	22981	301	5053	6163	2858	13551	42559	27356	21668	14979	12898	24278	24312	26021	30226	23560	27022	15772	26149
302	4417	26040	19036.5	26317.7	22626	302	4601	5619	3032	13660	41916	26869	21715	14837	13165	24520	23624	26041	29915	22997	26759	15261	25858
303	4247	25783.5	18819.5	25817	22376	303	4361	5341	3040	13485	41505	26845	21299	14738	12862	24354	23324	25569	29029	22853	26115	14697	26316
304	3987	25456.8	19067.5	26069	22237.3	304	4046	5137	2779	13468	40860	26350	21149	14745	13238	24627	23660	26399	28656	23152	25884	14937	25891
305	3970	25521.5	18924.8	25825	22413	305	4034	4984	2891	13638	41416	26163	20869	14289	13871	24482	23057	27074	28266	22135	26183	14979	26077
306	3936	25436.2	18801.2	25130.7	22539.3	306	3931	4858	3020	13278	40856	26405	21206	14097	13697	24241	23170	26377	27554	21461	26421	15075	26122
307	4006	25779.2	18616.5	24631.7	21842.7	307	4141	4869	3009	13510	41779	26669	21159	13965	13035	24062	23404	24964	27619	21312	25466	14797	25265
308	3914	25554.5	18434	24164.3	21608	308	4061	4765	2916	13465	41684	25999	21070	13857	12737	23977	23165	24625	27440	20428	25132	14230	25462
309	4123	25317	18476.5	24427.7	21317.3	309	4096	5416	2856	13217	40805	26285	20961	14091	12808	24021	22986	24407	27753	21123	24800	14220	24932
310	4183	25320.5	18260	24522.7	21007.7	310	4167	5496	2887	14282	40490	25825	20685	13899	12430	24251	22460	24361	28009	21198	24608	14033	24382
311	4078	25298.8	18139.2	24049.3	21429.7	311	4223	5170	2842	14704	40236	25633	20622	13935	12306	24030	22286	23618	27586	20944	25896	14241	24152
312	3955	24786	18019	24004.3	21290	312	4109	4957	2800	13814	39966	24961	20403	13794	12290	23800	22192	23329	27496	21188	25191	14115	24564
313	4024	24642.5	17923	24343.3	21190	313	4038	5078	2956	13438	39668	25179	20285	13735	12193	23640	22124	23458	27309	22263	25002	14100	24468
314	4115	24655	17795.5	24239	21424.7	314	4009	5304	3031	12983	40571	24969	20097	13595	12204	23474	21909	23231	27259	22227	25511	14142	24621
315	4162	24565.2	17701	24145	21655.7	315	4028	5473	2985	12597	40369	25531	19764	13694	12165	23374	21571	23075	28177	21183	26192	14300	24475
316	4031	24566	17475	23548.7	21704.7	316	3937	5232	2925	12696	40797	25218	19553	13448	11963	22838	21651	22563	27800	20283	26245	14304	24565
317	3991	24574.2	17617	23210.3	21518.3	317	3916	5149	2907	13181	40621	24608	19887	13707	12261	22834	21666	22330	26770	20531	25857	14523	24175
318	3850	24406.5	17928	23020.3	21347	318	3798	4941	2812	13033	40950	24262	19381	14477	12607	22972	21656	22208	26673	20180	25346	14664	24031
319	3981	23865.5	17685.2	23236.3	21256	319	3960	4932	3051	12562	39297	24203	19400	14568	12064	22884	21225	22692	26820	20197	25126	14716	23926
320	3864	23529.5	17512	22950	21136.7	320	3840	4936	2816	12255	38888	23686	19289	14332	11955	22563	21198	22113	26555	20182	24728	14517	24165
321	3753	23524.5	17324.2	22858	20856.7	321	3728	4679	2851	12229	39021	23740	19108	13833	12001	22178	21285	21915	25667	20992	23930	14458	24182
322	3928	23343	17230.2	22827.3	21370	322	4004	4888	2892	12263	38520	23543	19046	13458	11709	22469	21285	21922	25043	21517	24199	14736	25175
323	3971	23279.2	17286.8	22579	21147	323	4090	4970	2854	12070	38650	23574	18823	13571	11956	22250	21370	22325	24147	21265	23936	14496	25009
324	3906	23143.5	17000.8	22460	21074.3	324	3892	4966	2860	11885	38431	23298	18960	13202	11957	21952	20892	22563	24093	20724	23633	14757	24833
325	3827	23125.5	16737.5	22952.7	20862	325	3972	4826	2684	11827	38368	23433	18874	12809	11752	21699	20690	24041	24449	20368	22784	14880	24922
326	3782	23195	16695.2	23284.7	20258.3	326	3733	4784	2829	12358	38229	23318	18875	13031	11673	21319	20758	24615	24712	20527	22065	15036	23674
327	3779	23074	16618.5	23277.3	20012.3	327	3670	4745	2921	12335	38126	23365	18470	12656	11716	21369	20733	24349	24473	21010	22478	14467	23092
328	3736	22970	16658.8	23076	20096	328	3568	4733	2907	12255	38156	22906	18563	13010	12041	21358	20226	24132	24887	20209	23094	13944	23250
329	3814	23031.8	16559.2	22341.3	19918	329	3692	4869	2882	12311	37896	23110	18810	12894	11800	21403	20140	23104	24660	19260	22878	13562	23314
330	3794	23113	16452.8	21594	20017	330	3655	4951	2775	13021	37770	22969	18692	12908	11525	21283	20095	22399	23650	18733	22958	13165	23928
331	3802	23234.8	16306.8	21133	19695.3	331	3658	4801	2946	13453	38095	22993	18398	12649	11344	20953	20281	21626	22991	18782	22435	12891	23760
332	3830	23024	16221.2	20984	19797.3	332	3613	4990	2888	13420	37586	22782	18308	12800	11220	20902	19963	21256	23238	18458	22824	13144	23424
333	3904	22760.2	16119.2	20581.3	19670	333	3733	4947	3033	13102	37054	22618	18267	12634	11365	20904	19574	20635	22699	18410	23015	13334	22661
334	3830	22427.8	16084.8	20719.7	19614	334	3523	5134	2833	12248	36982	22469	18012	12914	11197	20962	19266	20379	22793	18987	23275	12757	22810
335	3964	22212.8	15995.2	20818.3	19237.3	335	3656	5217	3019	12032	36679	22536	17604	12717	11307	20529	19428	20321	23484	18650	22724	12721	22267
336	3950	22307	15929.5	20812.3	19445.3	336	3615	5251	2984	11882	36858	22606	17882	12634	11490	20525	19069	20340	23526	18571	22316	12854	23166
337	3918	22231.2	15880	20721	19559.3	337	3492	5220	3041	11625	36909	22568	17823	12577	11254	20484	19205	20122	23197	18844	22378	12808	23492
338	3968	22011.8	15995.8	21074.7	19056.3	338	3573	5311	3019	12133	36416	22066	17432	12664	10939	20774	19606	20414	23438	19372	21678	12284	23207
339	3896	21953.5	15872.5	20784	19180.7	339	3594	5110	2983	12279	35898	22362	17275	12483	10903	20797	19307	19913	23142	19297	22094	12575	22873
340	3972	22069.5	15880.8	20730.7	18934	340	3701	5203	3012	12047	36426	22184	17621	12597	10765	20915	19246	19926	22729	19537	21226	12375	23201
341	3873	22042.2	15690.5	20709.3	18710.7	341	3738	5077	2805	11537	37027	22066	17539	12037	10820	20844	19061	19989	22411	19728	21208	12840	22084
342	3953	21905.8	15673.5	20934.3	18716.3	342	3972	5257	2631	11381	36557	22058	17627	12316	10872	20445	19061	19847	23018	19938	21174	13104	21871
343	3900	21697.8	15519	20775.3	18746.7	343	3915	5087	2697	11477	36366	21756	17192	12295	10620	20074	19087	19544	23025	19757	21657	13146	21437
344	3934	21581.5	15380	21121	18888.7	344	3886	5041	2876	11349	36069	22039	16869	12313	10456	20056	18695	20007	23307	20049	21759	12835	22072
345	3914	21532	15622.8	20879.7	18371	345	3788	5222	2731	11052	36666	21683	16727	12294	10567	20803	18827	20357	22995	19287	20612	12481	22020
346	4053	21367.5	15455.8	20602	18445	346	3529	5727	2903	10649	35890	22198	16733	12416	10419	20305	18683	20414	22513	18879	21286	12629	21420
347	4191	21419.5	15571	20104.3	18340.3	347	3627	6054	2893	10948	36011	21958	16761	12420	10633	20508	18723	19747	22365	18201	21223	12529	21269
348	4207	21416.5	15591	19614.3	18169.7	348	3642	6029	2950	10941	36126	21459	17140	12259	10365	20693	19047	19404	22016	17423	20888	12718	20903
349	4318	21489.5	15359.8	20216	18213	349	3719	6371	2865	10761	36421	22050	16726	12434	10295	20767	17943	20735	22471	17442	21014	12722	20903
350	4266	21286.2	15209.5	20257.3	18407	350	3611	6139	3047	11039	35776	21943	16387	12125	10395	20175	18143	21071	22734	16967	21266	12608	21347
351	4237	21083.8	15264.2	19733.7	18172.3	351	3618	6168	2925	10943	35336	21706	16350	11995	10215	20462	18385	19947	22801	16453	20656	12370	21491
352	4159	20993.5	15308.2	19569.3	18167	352	3566	5870	3041	10614	35442	21287	16631	12074	10275	20338	18546	19863	22301	16544	20762	12083	21656
353	4078	20936.2	15068	19567	18343.7	353	3510	5677	3046	10589	35082	21444	16630	11819	9966	20010	18477	19490	22407	16804	20830	12365	21836
354	3990	21146	14956.2	19426.7	18284.7	354	3408	5465	3096	10848	35756	21614	16366	11564	10151	19828	18282	19097	22128	17055	20853	12525	21476
355	3890	20721.8	15123.2	19443.7	18504.3	355	3335	5182	3153	10611	34928	21057	16291	11884	10466	19690	18453	19435	21767	17129	20353	12835	22325
356	3889	20774	14823.2	19013	18371.7	356	3535	5013	3119	10619	35034	21331	16112	11575	10317	19308	18093	19126	21409	16504	20263	12529	22323
357	3850	20586.8	14968.5	18865.3	18207.7	357	3489	4892	3168	10579	34649	21088	16031	11907	10292	19427	18248	18662	21206	16728	20756	12612	21255
358	3867	20646.2	14949.5	18910.7	18089	358	3567	5113	2922	10519	34818	21227	16021	12294	10362	19377	17765	18554	21139	17039	20479	12657	21131
359	3878	20696.2	15012.2	19006.7	17866.3	359	3636	5029	2968	10743	34733	21219	16090	12352	10151	19626	17920	18324	21149	17547	19868	12546	21185
360	3891	20419.8	14950.5	19335.7	17707	360	3593	5129	2952	10741	34496	20627	15815	11950	9979	19871	18002	18732	21311	17964	20237	12182	20702
361	3885	20336.5	14972	19205	17613	361	3514	5215	2927	10605	34197	20838	15706	11964	9631	19903	18390	18664	21629	17322	20156	12249	20434
362	3992	20229.8	15014	19033.3	17740	362	3598	5266	3111	10553	34302	20851	15213	12223	9688	19930	18215	18638	21691	16771	20703	12299	20218
363	3926	20261	14822	19015	17714.7	363	3613	5349	2817	10522	34788	20684	15050	11515	9827	19868	18078	18416	21434	17195	20537	12072	20535
364	3847	20346.8	14638	18587	18875.3	364	3640	5004	2896	10384	34751	20988	15264	11342	9783	19612	17815	18363	20775	16623	20308	15862	20456
365	3863	20343	14562.2	18337.3	18990.7	365	3693	4987	2908	10281	34722	21115	15254	11113	9778	19651	17707	18468	20238	16306	19661	17228	20083
366	3963	20186.2	14326.8	18398	18025	366	3598	5182	3109	10124	34744	20739	15138	10758	9895	19333	17321	18669	20037	16488	19347	14440	20288
367	3940	20171	14308	18235.3	17694.7	367	3641	5146	3032	10352	34794	20217	15321	10870	9836	19392	17134	18158	19946	16602	19008	13467	20609
368	3992	20125.5	14062.5	18157.3	17545	368	3686	5125	3164	10123	35256	20041	15082	10787	9606	19020	16837	18337	19601	16534	19072	13059	20504
369	3990	19949.8	13945.8	18356.7	17217.3	369	3749	4918	3302	10040	35060	19673	15026	10708	9535	18680	16860	18411	19874	16785	19353	12090	20209
370	3963	19801.2	13825.5	18328.3	17009.3	370	3704	4922	3262	9833	34461	19775	15136	10554	9477	18422	16849	18091	20233	16661	18839	12403	19786
371	3871	19707	13897.5	18534.3	17093.7	371	3658	4651	3303	9956	34801	19422	14649	10631	9411	18480	17068	18053	20752	16798	18800	12440	20041
372	3815	19516.8	13890.2	18586.7	16897	372	3557	4633	3256	9930	34333	19128	14676	10598	9686	18334	16943	17851	20787	17122	19045	11452	20194
373	3875	19682	13702.5	18498.7	16728.7	373	3660	4634	3332	10032	33997	19746	14953	10497	9218	18628	16467	17479	20881	17136	18976	11086	20124
374	3873	19649	13643.5	18260	16743	374	3515	4828	3275	9818	34373	19127	15278	10397	9255	18487	16435	17614	20572	16594	18808	11018	20403
375	3879	19605.8	13697.5	18011	16480	375	3581	4870	3185	9928	34594	19069	14832	10679	9338	18425	16348	17631	20541	15861	18748	10752	19940
376	4368	19354.8	13641.5	17843	16712	376	3620	6222	3263	10092	33745	19235	14347	10601	9357	18351	16257	17638	20441	15450	19169	11039	19928
377	4992	19486	13748.5	17873.7	16546.3	377	3592	8137	3246	10106	34219	19183	14436	10710	9323	18601	16360	17462	20556	15603	18914	10586	20139
378	4595	19483.2	13605.5	17807	16354.7	378	3373	7247	3164	10462	33915	19008	14548	10462	9380	18259	16321	17661	20125	15635	18752	10811	19501
379	4412	19449.8	13475.5	17724.7	16277.3	379	3533	6696	3007	10408	33659	19256	14476	10412	9387	17669	16434	17324	19917	15933	18159	10925	19748
380	4182	19251.5	13529.8	18151.3	16173.7	380	3552	6013	2982	10012	33521	18970	14503	10288	9210	17761	16860	18117	20133	16204	17800	10845	19876

## Sheet: Fig. 2h
Fig. 2h
	H2O	SCOOP10B	SCOOP12	SCOOP13	SCOOP14	SCOOP20	SCOOP23		Group 1	Group 2	p
repeat 1	66831	9151950	4567390	1290342	719851	5262077	2180098		H2O	SCOOP10B	0.000639367
repeat 2	53679	10580582	6973599	1525381	1351126	3306520	1251437		H2O	SCOOP12	0.00164824
repeat 3	78386	7374543	5126875	622461	841586	2873103	1771537		H2O	SCOOP13	0.0162502
									H2O	SCOOP14	0.00948293
									H2O	SCOOP20	0.0069836
									H2O	SCOOP23	0.00343133
									SCOOP10B	SCOOP12	0.0418393
									SCOOP10B	SCOOP13	0.00122338
									SCOOP10B	SCOOP14	0.0010441
									SCOOP10B	SCOOP20	0.0115701
									SCOOP10B	SCOOP23	0.00163874
									SCOOP12	SCOOP13	0.00472585
									SCOOP12	SCOOP14	0.00366488
									SCOOP12	SCOOP20	0.0472098
									SCOOP12	SCOOP23	0.00786905
									SCOOP13	SCOOP14	0.626066
									SCOOP13	SCOOP20	0.0270979
									SCOOP13	SCOOP23	0.19769
									SCOOP14	SCOOP20	0.0200918
									SCOOP14	SCOOP23	0.0823712
									SCOOP20	SCOOP23	0.0565166

## Sheet: Fig. 2j
Fig. 2j
	H2O	SCOOP10B	SCOOP12	flg22		Group 1	Group 2	p
repeat 1	1.0903	2.0449	1.4714	1.7393		H2O	SCOOP10B	0.0118608
repeat 2	1.0875	1.4942	1.3964	1.4906		H2O	SCOOP12	9.51707e-05
repeat 3	1.0958	1.8726	1.4347	1.5994		H2O	flg22	0.00197198
						SCOOP10B	SCOOP12	0.0873146
						SCOOP10B	flg22	0.336389
						SCOOP12	flg22	0.0797136

## Sheet: Fig. 2k
Fig. 2k
	H2O	flg22	SCOOP12		Group 1	Group 2	p
repeat 1	79563	206876	432243		H2O	flg22	0.000218357
repeat 2	86138	218358	448043		H2O	SCOOP12	2.55079e-06
repeat 3	83240	165888	380173		flg22	SCOOP12	5.83186e-05
repeat 4	82856	167644	478193

## Sheet: Fig. 3b
Fig. 3b
WT		mik2-1		mik2-2			Group 1	Group 2	p
H2O	SCOOP10B	H2O	SCOOP10B	H2O	SCOOP10B		WT-H2O	WT-SCOOP10B	1.92388e-15
26.702	4.311	28.306	26.636	28.533	28.883		mik2-1-H2O	mik2-1-SCOOP10B	0.631726
29.123	2.136	25.631	27.534	26.352	28.332		mik2-2-H2O	mik2-2-SCOOP10B	0.989338
24.849	4.619	27.265	28.728	31.213	29.63
27.185	3.238	24.936	25.164	30.775	28.607
28.493	1.624	26.125	27.761	29.162	26.83
26.531	3.437	29.011	25.833	26.702	28.386
25.496	2.353	27.534	26.302	27.708	27.709
29.023	3.843	25.578	24.889	26.893	30.155
25.985	3.324	28.678	27.342	30.729	29.447

## Sheet: Fig. 3d
Fig. 3d
H2O		1 nM SCOOP10B		10 nM SCOOP10B		100 nM SCOOP10B			Group 1	Group 2	p
WT	mik2-1	WT	mik2-1	WT	mik2-1	WT	mik2-1		WT-H2O	mik2-1-H2O	0.41569
32.56	32.87	14.55	32.99	8.58	34.52	2.69	35.81		WT-1 nM SCOOP10B	mik2-1-1 nM SCOOP10B	1.95221e-11
29.87	36.51	9.97	34.62	6.36	30.66	4.34	32.02		WT-10 nM SCOOP10B	mik2-1-10 nM SCOOP10B	1.75132e-13
31.11	33.79	13.69	30.06	4.89	29.77	3.17	28.87		WT-100 nM SCOOP10B	mik2-1-100 nM SCOOP10B	1.35976e-10
30.35	34.11	11.78	35.81	7.23	30.84	2.82	34.13
32.19	28.59	12.23	29.29	6.56	33.97	4.29	30.25
33.25	30.78	10.26	32.99	7.45	32.32	2.26	29.63
34.19	31.35	14.13	31.78	7.31	29.96	1.94	33.44
32.32	34.79	12.08	33.56	9.24	32.75	3.95	32.76

[truncated: 29 more sheets: Fig. 3e, Fig. 3f, Fig. 3i, Fig. 4c, Fig.4d, Fig.4e, Fig.4f, Fig.4g, Fig.4h, Fig. 5b, Fig. 5c, Fig. 5m, Fig. 6c, Fig. 6d, Fig. 6e, Fig. 6h, Fig. 6i, Fig. S1d, Fig. S4e, Fig. S5b …]
